# Supplementary material for: Metabolomic investigation of urinary extracellular vesicles for early detection and screening of lung cancer
Source: J Nanobiotechnology. 2023 May 16;21:153. doi: 10.1186/s12951-023-01908-0 (PMC10186743; doi:10.1186/s12951-023-01908-0)
Supplement: Supplementary file 2 — Supplementary Material 2 [file 12951_2023_1908_MOESM2_ESM.xlsx]

## Sheet: Sheet1
Table S1: Metabolite list from urinary EVs.
metabolites	MS2.score	lung cancer_1	lung cancer_2	lung cancer_3	lung cancer_4	lung cancer_5	lung cancer_6	lung cancer_7	lung cancer_8	lung cancer_9	lung cancer_10	lung cancer_11	lung cancer_12	lung cancer_13	lung cancer_14	lung cancer_15	lung cancer_16	lung cancer_17	lung cancer_18	lung cancer_19	lung cancer_20	lung cancer_21	lung cancer_22	lung cancer_23	lung cancer_24	lung cancer_25	lung cancer_26	lung cancer_27	lung cancer_28	lung cancer_29	lung cancer_30	lung cancer_31	lung cancer_32	lung cancer_33	lung cancer_34	lung cancer_35	lung cancer_36	lung cancer_37	lung cancer_38	lung cancer_39	lung cancer_40	lung cancer_41	lung cancer_42	lung cancer_43	lung cancer_44	lung cancer_45	lung cancer_46	lung cancer_47	lung cancer_48
2-Methylpyridine	1	3.06462e+06	2.40027e+06	1.7146e+06	2.40958e+06	869827	4.38287e+06	1.14952e+07	1.7825e+07	2.85177e+06	1.18964e+06	3.07951e+06	1.68777e+06	1.24284e+06	1.38441e+06	2.55845e+06	2.67732e+06	2.13729e+06	966481	1.81405e+06	1.96147e+06	8.1878e+06	1.39534e+06	1.28739e+07	1.72842e+06	5.97191e+06	3.05418e+06	9.54938e+06	3.46494e+06	3.12852e+07	1.06168e+06	3.40804e+06	3.07556e+06	1.10987e+06	1.75597e+06	3.9251e+06	3.51183e+06	3.91474e+06	975247	4.54103e+06	8.99812e+06	1.7395e+06	2.781e+06	1.22315e+07	3.6843e+06	3.82142e+06	4.03826e+06	2.65152e+06	1.4008e+06
Acetic anhydride	1	583671	2.01492e+06	4.00723e+06	807431	0	3.12054e+06	672220	162139	5.87856e+06	312541	1.55689e+06	926758	598403	675650	366162	328930	2.56603e+06	812449	437592	2.75789e+06	7.80203e+06	566081	1.05403e+08	6.65059e+06	1.45363e+06	3.87101e+06	2.90042e+06	3.03885e+06	4.85376e+06	0	4.08864e+06	191335	658453	2.52117e+06	365481	700966	438847	2.59611e+06	1.2446e+07	5.01812e+06	1.67796e+06	6.18348e+06	1.27638e+06	8.07183e+06	392953	1.05046e+07	940918	3.62902e+06
1-Aminocyclopropanecarboxylic acid	1	799882	0	1.01778e+06	823211	0	1.10613e+06	2.6132e+06	1.22115e+06	2.69504e+06	535066	460408	432470	784622	400602	766705	158283	636748	600753	868496	947277	7.96689e+06	583183	6.80227e+07	1.02191e+06	1.42252e+06	130109	1.04851e+07	861176	2.70369e+06	0	472007	680646	1.46864e+06	1.20573e+06	712250	1.66864e+06	1.03442e+06	788137	1.27657e+07	4.09122e+06	1.32456e+06	1.32656e+06	7.23856e+06	4.2763e+06	3.05527e+06	2.96223e+06	731930	245667
Acrylic acid	1	5.07455e+06	4.0308e+06	3.7404e+06	4.35631e+06	1.17117e+06	7.01043e+06	1.34273e+07	8.75256e+06	9.35681e+06	1.88184e+06	2.87356e+06	2.72622e+06	5.86925e+06	2.81977e+07	2.54736e+06	1.39433e+06	3.46269e+06	1.36401e+06	3.36175e+06	6.38746e+06	2.65262e+07	1.83195e+06	2.91261e+07	5.02195e+06	1.04688e+07	2.27218e+06	1.25615e+07	4.41118e+06	1.40609e+07	1.57693e+06	2.63213e+06	3.83345e+06	2.99102e+06	4.55618e+06	1.91734e+06	1.2007e+07	6.47487e+06	1.98026e+06	9.29405e+06	2.94458e+07	7.13181e+06	5.72539e+06	1.67742e+07	2.93228e+07	9.66836e+06	1.00546e+07	3.46053e+06	1.21066e+06
Creatinine	1	2.55233e+07	1.5355e+07	9.78437e+06	1.04311e+07	6.68222e+06	1.31221e+07	3.15163e+07	1.51221e+07	1.71401e+07	8.33479e+06	8.11108e+06	1.02865e+07	9.85376e+06	2.00918e+07	7.8169e+06	1.01797e+07	2.89556e+07	1.13854e+07	9.93157e+06	9.78336e+06	2.72819e+07	9.53008e+06	4.78933e+07	1.41848e+07	1.67635e+07	6.0493e+06	2.55318e+07	1.15734e+07	1.16876e+07	1.0845e+07	3.69687e+07	1.6661e+07	8.19316e+06	1.32028e+07	1.108e+07	1.70175e+07	3.00621e+07	7.6335e+06	7.86794e+07	2.19467e+07	1.19813e+07	9.63546e+06	2.52376e+07	2.11151e+07	1.04019e+07	7.96092e+06	6.90321e+06	9.83999e+06
Glycine	1	1.18329e+06	721326	1.84357e+06	1.62869e+06	739273	2.21849e+06	4.76277e+06	1.66339e+06	1.77323e+06	761439	1.41175e+06	1.081e+06	1.25495e+06	972615	851189	882231	1.9232e+06	1.10051e+06	735503	1.72283e+06	3.56149e+06	1.02489e+06	3.40786e+07	1.20303e+06	1.70159e+06	1.41208e+06	5.81804e+06	1.00438e+06	1.75524e+06	639981	1.31427e+06	1.29282e+06	1.0166e+06	1.06996e+06	824470	1.69917e+06	1.50719e+06	793913	5.25849e+06	3.08194e+06	1.63683e+06	1.28926e+06	2.65581e+06	6.2932e+06	1.39606e+06	4.03968e+06	1.73859e+06	909546
Glycolic acid	1	8.91162e+07	5.17257e+07	5.88444e+07	6.3411e+07	8.66503e+07	7.34149e+07	1.91998e+07	5.64009e+07	3.34161e+07	6.9869e+07	4.27463e+07	7.28622e+07	6.72903e+07	7.36511e+07	6.57724e+07	1.53401e+08	9.25151e+07	8.61896e+07	4.88635e+07	9.6908e+07	1.51368e+07	2.38334e+08	4.91014e+07	6.94772e+07	7.37017e+07	8.18429e+07	1.33471e+07	8.17397e+07	2.85446e+07	5.03496e+07	3.33306e+07	5.0993e+07	8.06553e+07	9.76929e+07	7.18002e+07	6.36715e+07	8.25355e+07	5.07157e+07	2.64672e+07	1.12923e+07	6.10307e+07	6.18297e+07	1.34438e+08	3.22982e+07	4.61132e+07	2.82233e+07	1.10162e+08	7.18461e+07
Glyoxylic acid	1	0	0	0	0	0	0	1.39751e+06	0	724967	0	0	0	0	0	0	0	0	0	0	0	247467	0	666159	730200	681890	0	3.36093e+06	0	1.2058e+06	0	2.45506e+06	0	0	0	0	0	0	0	1.76689e+06	3.46949e+06	0	361774	1.65767e+06	1.25873e+06	0	1.84336e+06	0	0
Isobutyric acid	1	2.193e+06	1.97037e+06	1.40321e+06	1.58692e+06	2.10834e+06	1.70856e+06	1.11749e+06	2.34623e+06	2.23467e+06	1.76403e+06	1.74789e+06	2.08151e+06	1.73495e+06	1.03526e+06	1.59353e+06	1.96707e+06	2.13304e+06	1.86189e+06	1.96134e+06	1.70573e+06	2.19195e+06	2.55114e+06	2.83052e+07	1.68992e+06	1.67382e+06	1.56377e+06	2.36736e+06	1.81825e+06	1.9403e+06	2.05385e+06	3.30951e+06	2.04387e+06	1.46737e+06	1.96344e+06	1.89363e+06	1.09022e+06	2.30006e+06	1.89265e+06	1.88781e+06	1.57032e+06	1.74655e+06	1.76093e+06	7.59256e+06	2.8488e+06	2.15134e+06	1.65781e+06	590749	2.56909e+06
Pyroglutamic acid	1	1.78955e+07	4.93792e+06	4.77462e+06	1.80802e+07	6.55938e+06	5.50647e+06	4.63601e+06	6.21031e+06	8.50628e+06	4.10072e+06	5.82309e+06	5.1905e+06	6.26721e+06	3.10189e+06	4.8476e+06	3.21629e+06	1.07669e+07	3.84158e+06	8.51483e+06	4.98766e+06	6.4544e+06	7.58796e+06	2.62249e+07	5.13189e+06	5.02699e+06	4.97485e+06	1.50126e+07	3.83964e+06	5.3476e+06	3.61578e+06	4.35142e+06	1.74084e+07	4.96172e+06	1.91538e+07	3.28307e+06	6.4829e+06	7.52407e+06	4.0193e+06	6.68292e+06	1.20224e+07	5.86792e+06	4.00591e+06	1.22881e+07	7.37162e+06	6.45398e+06	4.79839e+06	3.67794e+06	5.49782e+06
Sarcosine	1	5.45244e+06	4.56337e+06	5.15805e+06	5.01405e+06	5.51033e+06	4.89021e+06	1.48977e+07	4.56523e+06	6.96036e+06	5.79349e+06	6.65419e+06	6.06664e+06	5.42202e+06	4.54327e+06	4.84606e+06	6.28093e+06	4.91338e+06	5.45826e+06	4.5146e+06	5.7645e+06	7.7921e+06	5.66179e+06	3.5717e+07	6.07832e+06	6.42882e+06	6.00853e+06	1.27562e+07	6.79724e+06	4.92581e+06	5.43441e+06	5.20642e+06	4.81424e+06	5.18752e+06	5.45129e+06	5.81182e+06	5.31182e+06	6.56369e+06	4.6884e+06	7.81703e+07	1.53405e+07	4.82344e+06	4.88739e+06	9.0608e+06	7.13109e+06	4.59793e+06	9.70246e+06	5.85237e+06	5.51794e+06
Beta-Aminopropionitrile	0.999996	4.07798e+06	3.71159e+06	3.28665e+06	2.77869e+06	4.08561e+06	2.74401e+06	2.53785e+06	3.78367e+06	3.96752e+06	2.69306e+06	2.55138e+06	3.05281e+06	4.05696e+06	3.39486e+06	3.29456e+06	2.47744e+06	2.86446e+06	2.57985e+06	2.85395e+06	2.76916e+06	2.76465e+06	2.63717e+06	2.38756e+06	2.66232e+06	2.93113e+06	2.60869e+06	2.23577e+06	2.863e+06	2.49691e+06	2.83781e+06	3.15926e+06	4.48762e+06	3.72363e+06	2.60843e+06	2.92407e+06	4.12445e+06	5.00588e+06	2.67416e+06	2.91644e+06	2.89383e+06	2.57382e+06	2.78122e+06	2.76231e+06	2.53411e+06	3.97087e+06	2.98044e+06	2.57461e+06	2.87767e+06
Piperidine	0.999993	3.27503e+07	1.44412e+08	1.18766e+07	3.5171e+07	1.99219e+06	1.08856e+07	6.95202e+07	1.71502e+07	7.53443e+07	4.88555e+06	2.41545e+07	2.86004e+07	1.56993e+07	4.05583e+06	2.24463e+07	4.88196e+06	2.8812e+07	9.64119e+06	5.45259e+07	1.22405e+08	1.37907e+08	3.76003e+06	1.95688e+08	3.11904e+07	1.86633e+07	4.59372e+06	1.52484e+09	4.69858e+07	5.14765e+07	5.70542e+06	1.79313e+07	1.02349e+07	2.32519e+07	1.83885e+07	4.10432e+06	1.69314e+07	8.15468e+07	1.721e+08	4.92674e+07	1.15419e+08	3.96604e+07	1.60621e+07	3.35051e+08	7.93873e+07	2.18768e+08	1.92206e+08	3.25828e+07	1.07257e+07
Saccharin	0.999988	7.1241e+07	3.63437e+07	4.9871e+07	2.48568e+07	3.51207e+06	1.30862e+08	3.96997e+08	7.4183e+06	1.32285e+08	7.81098e+06	2.18757e+07	9.47517e+07	6.53793e+07	5.12931e+06	2.49977e+08	0	3.30032e+06	5.64237e+06	1.19164e+06	1.51248e+07	2.04374e+08	1.85575e+07	3.55999e+07	2.00796e+08	5.17599e+07	2.96815e+06	2.68839e+08	1.46577e+07	5.43929e+06	2.58238e+07	7.52883e+07	5.8135e+06	4.97212e+07	3.69024e+07	1.47012e+07	1.18206e+07	4.55864e+07	3.04443e+06	8.00075e+07	4.6555e+08	9.05832e+07	3.29921e+06	4.26737e+08	1.02962e+08	3.63703e+07	2.92732e+07	4.58678e+07	1.68995e+08
(1S,2R,4R)-p-Menth-8-ene-2,10-diol 2-glucoside	0.999988	7.29794e+07	6.91254e+07	8.83938e+07	3.70676e+07	3.29757e+07	6.91629e+07	5.73875e+07	4.12104e+07	8.64786e+07	7.71101e+07	6.52592e+07	9.24897e+07	8.89527e+07	2.97163e+07	5.35139e+07	5.62115e+07	9.55567e+07	8.47934e+07	6.15319e+07	1.10481e+08	8.10304e+07	6.75665e+07	6.5424e+07	9.91245e+07	3.85097e+07	1.1955e+08	9.69303e+07	6.2033e+07	8.13103e+07	9.42152e+07	6.20206e+07	7.93985e+07	4.44513e+07	1.03775e+08	1.0774e+08	6.63347e+07	6.38111e+07	4.90616e+07	1.13271e+08	4.27023e+07	5.505e+07	5.73553e+07	9.664e+07	8.01604e+07	8.52375e+07	7.85371e+07	6.67061e+07	7.15033e+07
p-Cresol	0.999974	2.98374e+07	2.81716e+08	8.47507e+07	2.62315e+08	3.32614e+07	4.41035e+07	1.23241e+08	9.18224e+08	1.78001e+09	2.09833e+07	1.55867e+09	8.91302e+07	7.63283e+07	5.49478e+06	4.26975e+08	1.05953e+08	1.97741e+08	2.65268e+08	6.37117e+08	6.99666e+08	1.31527e+08	1.72717e+07	1.25406e+09	1.69209e+09	2.97632e+08	2.37865e+07	3.02812e+09	8.33365e+08	3.02823e+08	3.56397e+07	3.79908e+08	3.94193e+08	1.22248e+09	3.6269e+08	1.48061e+08	7.80886e+07	2.933e+08	1.16635e+09	1.46413e+08	3.99325e+09	9.85254e+08	1.15695e+09	6.34893e+08	3.83939e+07	9.55836e+08	5.14063e+08	5.08898e+08	5.697e+08
7,8-Dihydro-3b,6a-dihydroxy-alpha-ionol 9-glucoside	0.999973	1.32182e+08	1.74433e+08	2.27709e+08	6.12656e+07	8.15899e+07	1.55518e+08	1.30679e+08	1.10157e+08	1.57943e+08	2.07057e+08	1.23558e+08	1.68868e+08	1.60825e+08	4.82552e+07	1.00012e+08	1.19055e+08	1.77474e+08	2.28984e+08	1.12853e+08	2.17063e+08	1.99329e+08	1.20774e+08	1.4859e+08	1.55393e+08	9.48558e+07	2.91312e+08	2.01071e+08	1.68478e+08	1.59761e+08	2.01491e+08	1.12597e+08	2.00013e+08	1.3194e+08	1.88301e+08	1.72132e+08	2.04581e+08	1.29007e+08	1.60482e+08	2.28497e+08	1.06157e+08	1.13272e+08	1.14489e+08	1.71186e+08	2.39648e+08	1.37663e+08	1.76955e+08	1.14959e+08	1.82918e+08
Kiwiionoside	0.999972	2.39621e+07	2.27135e+07	2.74693e+07	1.17797e+07	1.45587e+07	2.22175e+07	1.93903e+07	1.09214e+07	2.37435e+07	2.55572e+07	2.31131e+07	3.68657e+07	3.01417e+07	1.0014e+07	1.73739e+07	2.34018e+07	3.44863e+07	2.88761e+07	3.19739e+07	4.49942e+07	2.26248e+07	2.19552e+07	2.04067e+07	2.9607e+07	1.1272e+07	4.15872e+07	3.58991e+07	2.21951e+07	2.86802e+07	4.25075e+07	2.20361e+07	4.16074e+07	1.61418e+07	3.64703e+07	3.40809e+07	2.06965e+07	2.32845e+07	1.85323e+07	2.06525e+07	1.44395e+07	1.83187e+07	2.7534e+07	2.66031e+07	2.43349e+07	2.2615e+07	2.00881e+07	2.05206e+07	2.40202e+07
N,N-Dimethylformamide	0.999959	4.03613e+06	2.87827e+06	3.22038e+06	4.51077e+06	982256	3.76255e+06	3.51414e+06	3.48269e+06	4.14346e+06	3.81503e+06	3.06826e+06	3.12788e+06	3.5142e+06	4.03905e+06	4.03706e+06	3.00066e+06	3.56032e+06	2.85372e+06	2.9359e+06	3.59446e+06	4.48574e+06	4.53538e+06	2.47905e+06	3.65915e+06	5.78174e+06	1.8156e+06	5.16525e+06	4.03842e+06	3.93091e+06	2.69883e+06	5.98006e+06	4.08742e+06	2.42088e+06	4.70204e+06	3.18605e+06	4.96875e+06	4.10662e+06	3.43037e+06	3.06968e+06	1.33989e+07	3.01475e+06	3.45903e+06	4.43704e+06	3.49316e+06	3.31103e+06	4.88923e+06	5.89931e+06	3.21708e+06
Methylguanidine	0.999926	2.38139e+07	7.10382e+06	1.1776e+07	1.56617e+07	1.5441e+06	1.51673e+07	6.90466e+06	2.03964e+06	2.01736e+07	4.8067e+06	3.04728e+06	5.66326e+06	1.27517e+07	1.88653e+06	4.28524e+06	8.38378e+06	1.99955e+07	3.50156e+06	1.14349e+07	1.04856e+07	4.4894e+07	1.6952e+06	1.93706e+07	1.13054e+07	3.50914e+07	7.67637e+06	2.09999e+07	4.82583e+06	3.44279e+07	7.13108e+06	9.69777e+06	1.60433e+07	7.38131e+06	2.17805e+07	9.26693e+06	7.13492e+06	2.44918e+07	7.85082e+06	2.90236e+07	9.76502e+06	7.14603e+06	4.68539e+06	1.91098e+07	3.02438e+07	2.88336e+07	3.0824e+06	5.46139e+06	2.86515e+06
Betaine	0.999898	1.01059e+07	7.29201e+06	1.06766e+07	6.32151e+06	5.89262e+06	7.27231e+06	6.35741e+07	4.93942e+06	7.5089e+06	2.82208e+06	3.41969e+06	1.3028e+07	5.89245e+06	1.21766e+07	3.96478e+06	8.73661e+06	9.12471e+06	4.78419e+06	6.78121e+06	6.97972e+06	1.52887e+07	4.69306e+06	1.0695e+08	9.03209e+06	5.91201e+06	6.46507e+06	2.40037e+07	5.06867e+06	4.99375e+07	3.7844e+06	2.80366e+07	1.57603e+07	4.98064e+06	7.2506e+06	7.11894e+06	1.6935e+07	9.4657e+06	3.31553e+06	1.98918e+07	8.45564e+06	1.41005e+07	5.7581e+06	1.24102e+07	6.97984e+06	4.53473e+06	1.63946e+07	6.72975e+06	1.45732e+07
PC(24:1(15Z)/18:2(9Z,12Z))	0.999887	456337	929295	689486	1.04881e+06	128814	887568	121118	253392	752862	1.22313e+06	490195	1.01795e+06	813996	703682	0	317645	832381	1.23168e+06	695337	534344	44837.4	0	0	686523	325699	485988	0	606845	1.01392e+06	555053	244842	826674	23764.2	571321	604355	508998	312866	832420	132850	97018.5	562273	790980	668768	1.10935e+06	533804	552635	998067	160519
2-Pyrrolidinone	0.999838	4.52754e+07	4.54841e+07	1.51172e+07	3.03461e+07	2.89922e+06	3.3361e+07	8.55908e+07	4.16697e+07	7.55967e+07	6.11003e+06	1.17253e+07	1.26862e+07	3.39232e+07	4.54802e+06	1.8621e+07	1.61807e+07	3.37205e+07	6.13319e+06	3.68382e+07	4.30011e+07	1.36817e+08	5.2101e+06	1.07411e+08	2.29211e+07	5.91986e+07	1.71856e+07	8.84742e+08	2.72182e+07	7.64888e+07	1.75259e+07	1.70569e+07	2.37025e+07	2.43926e+07	4.15015e+07	1.88882e+07	5.33134e+07	5.83317e+07	5.77357e+07	9.42162e+07	1.15952e+08	3.13252e+07	2.67008e+07	3.59201e+06	1.07717e+08	7.73498e+07	8.51642e+07	1.70153e+07	1.14458e+07
Pyrrolidonecarboxylic acid	0.999775	1.47359e+08	6.24632e+07	1.13673e+08	1.30686e+08	8.05536e+06	1.48497e+08	6.86719e+08	1.73602e+08	4.80333e+08	1.86934e+07	5.86622e+07	4.94907e+07	1.1181e+08	2.355e+07	5.57367e+07	3.86575e+07	8.99339e+07	2.53211e+07	6.3721e+07	1.05623e+08	1.0189e+09	1.90576e+07	3.33901e+09	1.39724e+08	3.02501e+08	5.45468e+07	1.32653e+09	5.49084e+07	3.52423e+08	4.00018e+07	6.08127e+07	1.21674e+08	1.19506e+08	1.55394e+08	5.23921e+07	3.20614e+08	1.5e+08	5.18187e+07	8.37162e+08	6.98931e+08	1.41842e+08	9.71683e+07	6.10699e+08	7.1672e+08	3.08528e+08	4.25955e+08	5.71467e+07	2.74514e+07
PE(24:1(15Z)/20:2(11Z,14Z))	0.999733	366052	489504	467978	578911	74905.9	665341	101627	80840	362523	658819	249538	518434	346061	257052	0	66855.3	515856	469337	352986	248368	0	0	0	406177	34637.3	391677	88933	346051	487666	187657	94716.2	596141	0	306633	218097	268018	292291	473183	0	107674	260621	182881	189348	670497	328359	250757	667186	29733.5
Garcimangosone D	0.999724	11233.9	0	0	13076.2	0	21021.7	0	0	322202	0	0	10816.2	0	0	0	0	0	0	15450.1	14578.6	112255	0	469672	94602.6	0	0	225952	326714	308578	0	34634.6	11802	0	0	0	36987.4	63678.6	0	171927	214804	82749	17704.4	163039	97090.6	465505	24805.4	0	0
o-Cresol	0.999672	2.12238e+06	309529	1.08913e+06	644047	0	1.08759e+06	3.62915e+07	3.72716e+06	2.05824e+07	66060.9	2.91747e+06	1.10448e+06	659044	105809	641085	209892	809325	99722.7	1.94325e+06	1.07535e+06	2.26992e+08	277817	1.52793e+08	4.55959e+06	4.25758e+06	120232	1.0907e+09	748194	1.25908e+07	55093.6	1.72539e+06	281812	2.5723e+06	190267	113001	412716	2.41618e+06	2.05699e+06	5.26614e+07	4.98749e+07	1.06019e+06	3.61101e+06	2.9522e+07	1.43924e+08	1.46738e+07	2.28441e+07	147598	210846
1H-Indole-3-carboxaldehyde	0.999631	1.30508e+07	2.091e+07	2.48896e+07	3.90137e+07	8.17413e+06	4.17587e+07	3.35133e+08	3.31163e+07	5.72706e+06	7.76576e+06	2.68722e+07	3.38864e+06	4.80749e+07	1.36794e+06	1.90937e+07	0	2.46007e+07	7.53616e+06	2.34212e+07	2.48907e+07	6.01166e+06	3.95414e+06	2.85372e+08	4.52515e+06	1.0969e+08	9.67846e+06	6.67607e+08	0	6.41632e+06	0	6.72036e+07	2.89848e+07	3.53719e+07	3.4403e+07	2.22439e+07	4.17468e+06	6.97597e+07	2.61316e+07	5.10091e+06	4.14973e+08	4.24398e+07	2.48709e+07	4.98251e+06	7.29481e+06	4.94765e+06	2.60544e+06	8.99368e+06	1.34852e+07
Pyrrolidine	0.999616	8.41285e+06	1.63938e+07	5.74946e+06	2.87557e+07	3.06097e+06	1.8337e+07	1.38269e+08	5.94619e+07	6.65305e+07	3.6813e+06	4.33376e+07	3.76032e+07	1.72062e+07	6.70745e+06	7.53248e+07	1.04082e+07	9.49315e+06	8.23823e+06	4.67615e+07	9.25942e+07	2.90291e+07	4.83606e+06	6.34066e+07	6.95009e+07	1.49333e+07	4.76509e+06	3.23e+08	7.45989e+07	4.19536e+07	8.72295e+06	8.58657e+06	7.73229e+06	2.30901e+07	1.144e+07	5.92251e+06	2.14409e+07	6.0683e+07	7.13543e+07	4.33715e+07	1.25379e+08	5.15894e+07	4.15764e+07	1.46963e+08	7.0698e+07	8.92454e+07	1.18851e+08	5.35765e+07	1.95362e+07
Methyl 6-O-galloyl-beta-D-glucopyranoside	0.999592	264254	0	412046	727526	0	208994	3.04918e+06	0	166412	0	45351.1	181058	211692	37908	12007.6	52782.7	126934	0	0	305043	1.80205e+06	0	2.58038e+06	137081	863368	32693.2	1.18639e+06	200085	1.26825e+06	143544	36232.6	175420	60578.4	0	266747	80557.4	1.12098e+06	0	2.62129e+06	1.17375e+06	480603	902128	0	6.68478e+06	58394.7	564732	34905.8	0
Aniline	0.999577	2.70727e+06	1.35181e+06	2.10089e+06	3.41993e+06	922726	1.91531e+06	1.96594e+07	1.24086e+08	4.578e+06	990496	747066	2.29125e+06	2.29357e+06	1.73683e+06	1.36656e+06	2.82301e+06	1.80347e+06	783870	991881	1.60193e+06	7.50932e+06	1.36111e+07	2.89339e+07	3.32576e+06	2.9771e+07	1.90961e+07	2.9527e+07	1.06964e+06	2.01561e+08	1.00678e+06	4.76921e+06	6.3178e+06	1.51321e+06	5.30318e+06	2.54652e+06	5.59236e+06	4.41783e+06	1.42993e+06	1.19701e+07	1.53624e+07	2.47078e+06	2.42381e+06	9.49014e+07	9.87733e+06	2.23701e+07	1.53785e+06	1.05327e+06	997961
1-Pyrroline	0.999563	912915	638582	615326	1.01913e+06	282616	685596	4.45655e+06	621929	2.83338e+06	328763	530620	544263	707380	421519	450769	709551	727707	143859	567826	596268	4.98615e+06	235260	3.86776e+06	465853	2.37231e+06	1.17716e+06	1.10422e+07	665939	2.81549e+06	438537	535759	797457	885921	1.00839e+06	583247	2.82166e+06	1.01076e+06	528449	4.62067e+06	3.27764e+06	1.27372e+06	975313	3.29949e+06	4.36716e+06	1.47473e+06	1.77939e+06	733198	296881
Pyrocatechol	0.999544	8.6042e+07	1.26881e+08	5.28662e+07	7.40392e+07	2.2241e+07	9.91644e+07	3.02246e+08	6.67215e+07	3.00907e+08	1.86274e+08	4.43901e+07	6.36747e+07	3.23771e+07	1.06964e+07	4.67954e+07	2.24207e+08	7.20404e+07	3.75841e+07	3.80793e+07	4.22915e+07	3.40951e+08	7.3224e+06	9.35083e+07	3.12958e+07	5.32476e+08	1.17532e+07	8.95361e+07	6.39067e+07	1.90418e+08	5.05597e+06	1.51105e+07	3.17448e+07	8.27971e+07	3.59888e+07	8.21623e+07	5.82755e+06	8.30695e+07	6.63612e+07	3.78138e+07	1.42761e+08	1.14242e+08	2.20432e+08	2.03216e+08	1.88914e+08	1.0028e+08	1.43781e+08	4.77618e+07	2.30195e+07
Arginyl-Asparagine	0.999523	1.0312e+08	1.16425e+08	1.01742e+08	4.56047e+07	9.68558e+07	9.07399e+07	6.72513e+07	1.40755e+08	1.0009e+08	1.30328e+08	1.08272e+08	1.22208e+08	1.19591e+08	4.53916e+07	7.90187e+07	9.4253e+07	1.80129e+08	1.3752e+08	1.42271e+08	2.21594e+08	1.4272e+08	1.23667e+08	1.00271e+08	1.15774e+08	3.5677e+07	2.16491e+08	1.4799e+08	9.45185e+07	1.09725e+08	2.1363e+08	9.31621e+07	1.84779e+08	4.73426e+07	1.97373e+08	1.57117e+08	9.80604e+07	7.79503e+07	7.75735e+07	1.42456e+08	5.17133e+07	5.90907e+07	9.37876e+07	1.2454e+08	1.07051e+08	1.10275e+08	1.70699e+08	1.02945e+08	1.0285e+08
Kanzonol Z	0.999489	339084	137732	201258	146339	39945.4	449506	59220.3	373704	803299	178240	756593	83772.7	135956	16571.9	216831	25565.3	93724.8	48874.8	90387.1	240008	1.09894e+06	54438.4	2.1613e+06	120279	177610	114150	351167	8.99692e+06	273300	78756.5	99727.1	125355	65999.8	132215	205992	779353	131127	22066.1	808632	57985.4	6.38571e+06	136252	687279	1.0597e+06	73414.2	275630	83334.3	715975
1-Butylamine	0.999482	5.22278e+06	2.88697e+06	8.82179e+06	5.12303e+06	4.98754e+06	7.26745e+06	1.37486e+07	2.09701e+06	1.6752e+07	8.95261e+06	6.92097e+06	4.97865e+06	7.91545e+06	1.21885e+07	8.13692e+06	7.36478e+06	1.17194e+07	5.75807e+06	1.12605e+07	5.26536e+06	9.37555e+06	8.75751e+06	2.71728e+06	8.65995e+06	9.76327e+06	5.08632e+06	1.01564e+07	7.86859e+06	1.96658e+07	3.18305e+06	9.46972e+06	3.58728e+06	4.85535e+06	5.06401e+06	5.41782e+06	6.81787e+06	5.30422e+06	7.954e+06	7.33201e+06	1.50759e+07	4.88018e+06	6.30271e+06	7.84075e+06	1.51568e+07	7.24281e+06	6.21076e+06	6.84128e+06	5.91335e+06
Adenine	0.999477	2.55728e+07	1.38918e+07	2.82647e+07	2.74781e+07	2.32345e+06	2.18168e+07	5.26435e+07	3.31199e+07	2.36103e+07	3.14391e+06	1.08213e+07	9.72913e+06	1.49026e+07	3.09142e+06	1.55626e+07	4.89703e+06	1.45209e+07	3.75659e+06	9.54544e+06	2.17447e+07	2.98793e+07	3.80048e+06	1.02406e+08	1.51506e+07	2.55967e+07	6.90205e+06	3.53906e+07	6.88155e+06	2.18523e+07	4.54981e+06	1.42843e+07	2.17282e+07	2.38766e+07	1.62707e+07	7.58741e+06	2.45967e+07	1.42714e+07	1.08373e+07	7.17301e+07	7.99969e+07	3.46975e+07	2.31971e+07	5.19502e+07	2.79389e+07	1.45613e+07	5.10388e+07	7.10237e+06	5.26686e+06
3-Methyladenine	0.999472	1.0878e+06	1.01804e+06	6.82841e+06	4.0957e+06	375881	1.48777e+06	1.25907e+07	2.24846e+06	4.65008e+06	121835	2.02349e+06	431369	663849	702384	776522	373051	1.80753e+06	704587	287095	1.51561e+06	3.20061e+06	394100	4.07794e+07	1.8258e+06	4.70426e+06	666614	6.48305e+06	378121	3.27698e+06	160985	3.52988e+06	3.47783e+06	3.9011e+06	1.03126e+06	415601	1.6519e+06	1.3765e+06	1.1085e+06	3.29414e+06	5.56887e+06	4.97495e+06	1.71741e+06	4.23669e+06	6.96942e+06	4.7533e+06	3.88844e+06	647895	379105
L-Valine	0.999461	1.3343e+09	1.02798e+09	2.39669e+09	1.80526e+09	6.67838e+08	2.00422e+09	5.87175e+09	4.67302e+08	1.79633e+09	7.84183e+08	8.19702e+08	2.89999e+09	1.2613e+09	1.92625e+09	8.33564e+08	8.5576e+08	1.37098e+09	8.76513e+08	1.28183e+09	1.57196e+09	3.78671e+09	1.05853e+09	1.17951e+10	1.91101e+09	1.6294e+09	1.08375e+09	3.95814e+09	1.41736e+09	1.87184e+09	7.97288e+08	1.08143e+09	1.19418e+09	1.35085e+09	1.58394e+09	1.06179e+09	6.47644e+08	1.21387e+09	9.24133e+08	2.53129e+09	1.22806e+09	2.96499e+09	7.69459e+08	2.2708e+09	2.38639e+09	2.11385e+09	3.99436e+09	9.01665e+08	1.00477e+09
gamma-Aminobutyric acid	0.999458	3.60486e+06	1.82317e+06	2.91351e+06	5.12143e+06	407996	2.95813e+06	1.64168e+07	4.64062e+06	1.07226e+07	410610	1.0902e+06	1.97476e+06	2.44393e+06	1.95363e+06	1.29841e+06	964282	2.47465e+06	1.00978e+06	2.56315e+06	3.27692e+06	1.58572e+07	696805	0	5.23747e+06	8.46031e+06	1.4866e+06	3.38907e+07	2.7067e+06	1.01428e+07	506138	9.8707e+06	2.51195e+06	3.93573e+06	4.64431e+06	1.04695e+06	8.87396e+06	1.01346e+07	930263	1.63322e+07	1.67854e+07	8.52638e+06	4.59185e+06	1.33342e+07	1.16444e+07	9.4112e+06	1.15407e+07	1.05132e+06	659963
Choline	0.999389	3.66321e+06	1.12229e+06	2.12081e+06	2.59952e+06	0	893686	3.95703e+07	5.96483e+06	1.92207e+07	191042	1.62026e+06	386599	1.43647e+06	478663	414021	0	2.85172e+06	0	1.29596e+06	2.8255e+06	4.0617e+07	116995	1.17221e+08	3.37408e+06	7.66991e+06	559831	3.54685e+07	0	8.86697e+06	0	5.44113e+06	2.59511e+06	2.28871e+06	3.01957e+06	0	7.366e+06	2.33557e+06	1.14614e+06	3.72104e+07	2.11625e+07	4.00378e+06	1.59001e+06	2.68913e+07	4.13789e+07	9.87893e+06	1.97958e+07	497686	0
Eremopetasitenin C2	0.999334	0	0	0	0	0	0	0	67527.6	0	0	0	0	0	0	0	0	0	0	0	0	0	0	0	0	0	0	0	491598	0	0	0	0	0	0	0	0	0	0	0	0	280126	0	0	0	0	24753.5	0	0
Citronellyl beta-sophoroside	0.999262	5.66588e+06	6.27951e+06	8.52634e+06	2.45673e+06	2.31706e+07	8.00985e+06	1.04244e+07	1.32905e+07	9.49174e+06	4.76158e+06	7.53489e+06	9.55559e+06	7.80687e+06	2.32072e+06	4.06288e+06	9.18318e+06	9.43386e+06	7.70813e+06	9.84567e+07	1.89366e+07	1.96575e+07	9.84735e+06	9.54403e+06	1.05967e+07	4.91077e+06	1.3758e+07	1.78641e+07	6.83338e+06	1.01233e+07	2.0333e+07	4.1717e+06	1.13271e+07	4.74555e+06	1.20986e+07	9.19679e+06	6.85689e+06	1.16217e+07	6.01071e+06	1.68821e+07	5.32718e+06	1.38975e+07	1.30016e+07	1.61955e+07	1.27307e+07	1.00563e+07	3.1397e+07	5.84923e+06	6.25477e+06
Quinoline	0.999252	1.49539e+07	9.17721e+06	1.50433e+07	1.3308e+07	4.28444e+06	9.86995e+06	4.2953e+07	7.83061e+06	2.80961e+07	7.04214e+06	1.06288e+07	9.23657e+06	8.37707e+06	1.06734e+07	6.77661e+06	6.52833e+06	8.23474e+06	5.50378e+06	9.70764e+06	5.48953e+06	6.82511e+07	7.6946e+06	2.69835e+07	1.52817e+07	2.17429e+07	8.39881e+06	3.82539e+07	1.17893e+07	2.15668e+07	6.96878e+06	8.4168e+06	1.63653e+07	2.38688e+07	1.08935e+07	9.68307e+06	2.73935e+07	9.27752e+06	8.5654e+06	2.4232e+07	5.46602e+07	1.6665e+07	1.65118e+07	3.6609e+07	3.15912e+07	9.63945e+06	2.25359e+07	8.55372e+06	6.30015e+06
Tetrahydroaldosterone-3-glucuronide	0.999162	213268	310788	301497	358870	140047	240171	140317	244645	432644	175191	506230	148334	230476	0	166720	0	0	0	2.01716e+06	239204	196302	229210	1.23231e+06	317766	359973	308139	438756	504649	54872.4	567158	217662	191378	34959.2	87065.9	195098	204156	224535	63417.4	0	67645.8	528573	55822.6	2.49079e+06	144900	294987	503482	427611	226211
D-Malic acid	0.999138	0	0	0	0	34066.1	0	1.99881e+07	411754	9.80638e+06	0	0	137593	314953	95773.9	0	172855	0	0	39672.5	0	2.20768e+07	180477	4.85249e+07	966373	2.92368e+06	71917.4	2.49905e+07	0	5.11084e+06	183903	811562	117266	0	0	0	3.36192e+06	169041	0	1.10579e+07	1.41185e+07	0	797316	9.45945e+06	3.43929e+07	4.87212e+06	7.35183e+06	0	0
Parabanic Acid	0.99912	2.93858e+07	2.03313e+07	1.15764e+07	3.14298e+07	8.11166e+06	2.82566e+07	8.49767e+07	2.54272e+07	6.86183e+07	3.91841e+07	1.06534e+08	2.53077e+07	8.36666e+07	1.73112e+08	2.91026e+07	5.74284e+06	2.18336e+07	4.09203e+06	2.93144e+07	9.59299e+06	2.78073e+08	3.43114e+07	2.00285e+08	7.99696e+07	9.68016e+07	4.88533e+07	2.54458e+08	6.72129e+07	1.66488e+08	6.94218e+06	4.24748e+07	1.79729e+07	8.51236e+06	2.74877e+07	1.21026e+07	6.4286e+07	7.09235e+07	3.9853e+07	1.73138e+08	1.88748e+07	1.17491e+08	3.5153e+07	1.38324e+08	1.26842e+08	2.94558e+08	8.50576e+07	1.91464e+08	1.05817e+07
L-Threonine	0.999109	7.88169e+06	7.6978e+06	1.33843e+07	2.48396e+07	2.16347e+06	9.33756e+06	3.03991e+07	6.89084e+06	1.50999e+08	2.18286e+06	2.30665e+07	8.51104e+06	1.63479e+07	6.59414e+06	7.12595e+06	2.65958e+06	1.00883e+07	1.13592e+06	7.20874e+06	1.14217e+07	3.19431e+07	2.26438e+06	3.65442e+07	8.88881e+06	2.11262e+07	1.25461e+06	3.59867e+07	5.44946e+06	1.16736e+07	2.43628e+06	1.03164e+07	8.7902e+06	2.0071e+06	1.17236e+07	6.04141e+06	1.46442e+07	2.3929e+07	8.17706e+06	7.52339e+06	7.41193e+07	2.19082e+07	9.47264e+06	1.83272e+07	2.78452e+07	1.65807e+07	5.01936e+07	2.09209e+06	2.10689e+07
xi-Linalool 3-[rhamnosyl-(1->6)-glucoside]	0.999077	5.07206e+06	5.26742e+06	4.89724e+06	1.99514e+06	8.0968e+06	4.63805e+06	4.24283e+06	1.01026e+07	7.06731e+06	5.96604e+06	4.99406e+06	7.35002e+06	6.81654e+06	1.38284e+06	4.79905e+06	5.89465e+06	8.27662e+06	5.36523e+06	4.92115e+06	1.09059e+07	1.18582e+07	6.63072e+06	2.28997e+06	5.85169e+06	1.95209e+06	1.16455e+07	1.13134e+07	5.81491e+06	6.15948e+06	1.18857e+07	5.82088e+06	7.23987e+06	3.68577e+06	1.04635e+07	7.46096e+06	4.29656e+06	9.84644e+06	3.32186e+06	5.05877e+06	4.0678e+06	5.15928e+06	6.25276e+06	6.31766e+06	5.8845e+06	6.39742e+06	1.37534e+07	4.71991e+06	4.61976e+06
3,4-Dihydroxybenzaldehyde	0.999023	6.65609e+06	4.41033e+06	3.13005e+06	5.42234e+06	2.31165e+06	8.73461e+06	1.04374e+07	6.86233e+06	1.85914e+07	2.33631e+06	1.43891e+07	5.62569e+06	3.41082e+06	4.6564e+06	5.26582e+06	4.30567e+06	5.61025e+06	3.82455e+06	1.46452e+07	7.21317e+06	8.22716e+06	2.95535e+06	2.55325e+07	2.39146e+07	9.2516e+06	2.36557e+06	1.15922e+08	1.52973e+07	1.15613e+07	2.46734e+06	9.08162e+06	6.09579e+06	1.26844e+07	7.31087e+06	5.23137e+06	6.54128e+06	1.58451e+07	1.34393e+07	4.72817e+06	8.2439e+07	1.75205e+07	2.48134e+07	1.30408e+07	1.04332e+07	2.55698e+07	9.03486e+06	3.4761e+06	6.14193e+06
2,3-Dihydroxybutanedioic acid	0.999	4.69661e+07	8.37871e+07	2.57079e+08	5.02826e+07	1.65554e+08	2.98443e+07	2.26926e+09	5.13315e+07	2.67509e+07	7.36445e+07	3.21095e+08	6.00006e+08	6.03122e+07	1.77089e+08	5.6258e+07	5.142e+08	4.08098e+07	5.28217e+07	2.95972e+07	4.23885e+07	1.66687e+07	6.85154e+07	3.30696e+07	3.09449e+07	3.59585e+07	5.12488e+07	5.25026e+07	7.71678e+07	3.21967e+08	2.02158e+08	1.20872e+08	7.99415e+07	3.89344e+07	8.42865e+07	9.26425e+07	2.61661e+07	3.11161e+08	3.94608e+07	1.73009e+07	1.43748e+08	3.69694e+07	3.5275e+09	3.59749e+07	6.70192e+07	1.88632e+07	2.24296e+07	6.5713e+07	4.39898e+07
Foeniculoside VII	0.998957	3.35751e+06	3.34617e+06	4.42359e+06	1.92394e+06	5.05419e+06	3.34529e+06	1.62036e+06	3.03051e+06	3.2771e+06	3.58855e+06	3.3048e+06	3.47831e+06	4.27907e+06	1.13297e+06	2.36451e+06	3.25493e+06	5.30856e+06	3.46337e+06	4.45556e+06	5.6187e+06	5.67022e+06	3.58879e+06	3.05672e+06	4.25749e+06	1.78202e+06	5.89638e+06	3.72016e+06	2.95047e+06	3.48385e+06	7.47751e+06	1.06651e+06	5.4231e+06	2.16485e+06	6.63078e+06	5.63021e+06	2.93632e+06	3.46259e+06	1.53164e+06	3.84552e+06	674276	2.73064e+06	4.61626e+06	4.57804e+06	3.88815e+06	3.79877e+06	7.68081e+06	2.25999e+06	2.76783e+06
Adipic acid	0.998885	2.1184e+06	1.3881e+06	1.32776e+06	0	5.87078e+06	8.83517e+06	2.49347e+07	2.75689e+06	5.29413e+06	5.3727e+06	0	0	0	5.09524e+06	4.00589e+06	6.95029e+06	2.70557e+06	5.99258e+06	2.79036e+06	0	8.30654e+06	6.93574e+06	1.89154e+07	0	5.87594e+06	4.8335e+06	9.233e+06	0	4.03013e+06	5.07753e+06	6.22964e+06	0	2.24306e+06	0	0	3.49517e+06	3.49168e+06	4.09147e+06	2.92715e+07	6.5908e+06	2.14376e+06	2.6411e+06	1.36779e+07	1.89759e+07	0	4.59539e+06	3.19133e+06	5.7146e+06
3,4,5-Trimethoxyphenyl glucoside	0.998871	0	0	289221	95074.3	0	99314.4	57539.8	237817	1.03116e+06	0	178687	47631.8	73660.5	0	77248.1	0	0	17526.1	25095	91474.3	761949	0	8.21521e+06	0	67401.3	94188.3	0	2.87773e+07	58580.5	0	0	0	75621.7	87181	29529	1.31353e+06	55805.7	19676.1	0	4.25835e+06	2.15882e+07	58406.8	637814	53533.6	422960	30812.6	18793.4	101503
Morpholine	0.998837	1.09347e+07	1.18358e+07	5.76297e+06	6.65398e+06	9.18963e+06	7.77845e+06	6.34414e+06	6.19713e+06	6.01835e+06	8.67252e+06	5.60237e+06	5.72981e+06	6.46365e+06	1.10659e+07	7.96986e+06	1.00634e+07	6.22687e+06	8.31624e+06	8.40672e+06	9.41295e+06	5.16017e+06	9.48069e+06	4.99179e+06	5.70394e+06	8.20296e+06	9.77852e+06	4.16508e+06	8.67474e+06	7.42005e+06	1.21804e+07	1.20456e+07	9.91487e+06	7.74619e+06	8.48616e+06	8.30485e+06	5.14685e+06	9.29919e+06	8.2319e+06	3.40942e+06	8.43568e+06	4.76816e+06	9.10572e+06	7.22097e+06	8.95323e+06	5.15128e+06	5.62711e+06	9.55708e+06	7.75299e+06
Dehydroepiandrosterone sulfate	0.998684	501269	4.88381e+07	7.00302e+07	3.64374e+08	1.75816e+07	7.45709e+06	9.77134e+07	5.71912e+06	3.65283e+07	4.7345e+06	1.33479e+07	2.10258e+07	1.41797e+08	1.73152e+07	5.40659e+06	2.07632e+07	4.69495e+06	1.38763e+08	1.72981e+07	1.04538e+08	1.72556e+07	1.62155e+07	2.69824e+08	7.98706e+06	4.61325e+08	2.39349e+06	8.93867e+08	8.46727e+07	1.04341e+08	1.47545e+07	2.74268e+07	4.83315e+08	1.6514e+07	3.24285e+07	8.19468e+06	1.52607e+07	3.9214e+06	1.89618e+07	3.45177e+08	5.10154e+07	1.16638e+07	2.08077e+08	6.76314e+08	2.96198e+07	1.42049e+08	6.08899e+07	2.95398e+07	6.03674e+06
alpha-(1,2-Dihydroxyethyl)-1,2,3,4-tetrahydro-7-hydroxy-9-methoxy-3,4-dioxocyclopenta[c][1]benzopyran-6-acetaldehyde	0.998562	0	26709.5	145687	63368.2	0	35860.5	729282	0	111919	0	18766.1	24631.4	58114.9	0	0	0	33820.3	16924.2	0	0	418807	0	453300	158799	261392	0	100515	558996	726862	54158.6	32734.3	0	0	209798	0	153337	323191	38714.3	128777	96787	693936	17464.6	102170	196382	0	61855.3	0	0
Squamolone	0.998506	5.67251e+07	2.02398e+07	4.36087e+07	4.86351e+07	980377	6.82576e+07	2.20436e+08	5.11419e+07	1.91931e+08	3.78885e+06	2.24952e+07	1.6429e+07	3.87134e+07	7.78531e+06	1.42292e+07	6.79366e+06	3.23277e+07	6.73049e+06	1.89176e+07	3.43031e+07	4.09257e+08	2.91054e+06	8.54635e+07	4.41766e+07	1.15201e+08	1.76746e+07	3.77489e+08	1.35561e+07	1.24921e+08	1.24644e+07	2.43091e+07	5.40795e+07	3.49849e+07	4.73296e+07	1.81518e+07	9.41102e+07	3.25154e+07	1.77455e+07	2.12056e+08	2.88928e+08	5.04423e+07	2.99016e+07	2.12277e+08	2.36789e+08	7.66513e+07	1.00709e+08	1.54514e+07	7.0299e+06
Caprylic acid	0.998499	1.30437e+08	1.84959e+08	1.87473e+08	1.95012e+08	1.35689e+08	1.42754e+08	1.24768e+08	1.48039e+08	1.35864e+08	1.69909e+08	1.51318e+08	1.1782e+08	9.02774e+07	1.92698e+08	1.58007e+08	1.3496e+08	1.42273e+08	1.28009e+08	1.49646e+08	1.79357e+08	1.3613e+08	1.75521e+08	5.81516e+07	1.68443e+08	1.18178e+08	1.04065e+08	1.39298e+08	1.2418e+08	1.17244e+08	1.32949e+08	1.46987e+08	1.43805e+08	1.61945e+08	1.05822e+08	1.60292e+08	1.09469e+08	1.35682e+08	1.44201e+08	8.7309e+07	9.97435e+07	1.33521e+08	1.38881e+08	9.1823e+07	1.59547e+08	1.12819e+08	1.25859e+08	1.95274e+08	1.9653e+08
N1-(2-Hydroxyethyl)flurazepam	0.998487	0	0	0	32170.3	0	0	685482	127859	250667	0	0	0	0	56214	0	0	0	0	0	0	907210	0	839410	60305.8	78478.2	0	206451	166855	739766	0	0	0	0	0	0	0	0	0	0	93124.3	23936.8	25093.1	342166	373414	0	1.71e+06	0	0
Glaucarubin	0.998322	2.97444e+06	2.57732e+06	7.95204e+06	4.06867e+06	936828	2.84427e+06	2.99376e+06	541398	2.65525e+06	2.39396e+06	3.6815e+06	5.25414e+06	3.08764e+06	1.33809e+06	2.89325e+06	2.64933e+06	5.13901e+06	3.03496e+06	1.21994e+07	5.38599e+06	4.41858e+06	2.66123e+06	9.97472e+06	3.97778e+06	4.17922e+06	4.91099e+06	4.51188e+06	2.71228e+06	3.38238e+06	3.70283e+06	2.99938e+06	4.51256e+06	3.18759e+06	4.72097e+06	3.78849e+06	3.29086e+06	3.50014e+06	2.65619e+06	4.554e+06	3.11823e+06	3.8776e+06	4.0998e+06	4.44645e+06	4.12698e+06	2.77866e+06	2.59929e+06	2.96925e+06	3.02449e+06
O-Toluidine	0.998251	6.82961e+06	8.17359e+06	3.90271e+06	4.1401e+06	6.6228e+06	2.4249e+06	2.57953e+06	5.12014e+06	4.78695e+06	5.98093e+06	4.87101e+06	2.88247e+06	5.611e+06	4.91235e+06	5.1651e+06	6.08854e+06	4.66734e+06	3.67558e+06	5.74928e+06	5.41919e+06	3.05207e+07	4.59754e+06	4.80232e+06	4.3343e+06	3.85359e+06	5.49435e+06	3.76221e+06	5.13684e+06	3.4925e+06	8.27363e+06	8.0121e+06	7.79059e+06	2.9349e+06	5.62937e+06	5.16991e+06	4.70764e+06	7.4405e+06	4.47593e+06	2.78747e+06	3.17369e+06	2.70583e+06	3.23851e+06	4.5791e+06	4.74281e+06	5.6941e+06	4.10746e+06	4.86962e+06	5.29991e+06
(2E,11Z)-5-[5-(Methylthio)-4-penten-2-ynyl]-2-furanacrolein	0.998203	788423	222724	209101	579663	77504.7	437070	217280	741572	2.94009e+06	0	201546	152385	576983	159296	0	40816.8	176740	0	152894	794611	1.55457e+06	0	2.82217e+07	688062	1.94846e+06	97449	584211	346486	3.80988e+06	55307.6	149432	619661	273674	780522	312617	1.28474e+06	869017	0	646008	598938	1.77639e+06	373876	1.8492e+06	2.1033e+06	860801	2.6927e+06	0	28344.5
1,2-Benzisothiazol-3(2H)-one	0.998191	1.10832e+09	9.5683e+08	1.41752e+09	1.21619e+09	7.53533e+08	8.90856e+08	5.75971e+08	8.09209e+08	5.50258e+08	9.74345e+08	1.60675e+09	8.0656e+08	1.1725e+09	1.25074e+09	8.87348e+08	1.03741e+09	1.04482e+09	1.03417e+09	1.4069e+09	1.07768e+09	4.1353e+08	4.66946e+08	2.91133e+07	1.08165e+09	1.31349e+09	1.08379e+09	5.65781e+08	1.16937e+09	9.52452e+08	1.05789e+09	3.93782e+08	1.20432e+09	7.72749e+08	1.7532e+09	8.0164e+08	1.1837e+09	1.26122e+09	8.57822e+08	4.65949e+08	8.11149e+08	8.49783e+08	2.28637e+09	8.18008e+08	7.95664e+08	8.03912e+08	8.04634e+08	1.445e+09	1.13798e+09
Xanthosine	0.998148	93276.7	0	61326.3	167309	0	693565	6.12775e+07	5.55823e+06	1.43115e+07	0	0	48698.1	123510	0	62824.9	30598.3	232735	0	188054	148199	1.18063e+07	0	3.1943e+07	85460.7	4.05249e+06	0	1.10434e+08	54372.8	1.81652e+06	0	827242	67895.8	135330	92651.6	68658	1.16183e+06	179778	24783.7	1.34668e+08	5.12527e+06	2.10221e+06	235009	5.59592e+07	7.80795e+06	8.03486e+06	2.92647e+06	0	0
Cytosine	0.998143	3.5502e+07	1.54907e+07	3.21491e+07	4.3801e+07	2.05928e+06	6.01116e+07	1.4485e+08	5.18753e+07	1.44212e+08	2.17315e+06	1.64454e+07	1.23672e+07	3.06077e+07	5.14135e+06	1.2237e+07	5.57071e+06	3.00044e+07	4.34735e+06	2.39141e+07	2.70909e+07	1.06668e+08	2.60026e+06	2.69434e+08	4.14553e+07	8.24257e+07	1.0932e+07	4.0548e+08	1.55471e+07	1.16345e+08	1.08284e+07	1.8176e+07	2.6484e+07	3.4221e+07	3.38607e+07	1.21571e+07	1.01674e+08	2.61807e+07	1.43378e+07	1.36358e+08	1.75966e+08	4.49212e+07	2.97555e+07	1.6163e+08	1.77543e+08	5.22153e+07	1.06328e+08	1.35856e+07	5.59142e+06
3-Aminoisobutanoic acid	0.99811	6.93704e+06	5.4661e+07	3.37451e+07	5.47463e+06	576354	9.02349e+07	7.10107e+07	4.50149e+07	3.44347e+08	5.6853e+06	3.7464e+07	918259	2.6117e+06	4.42913e+06	1.54533e+06	1.41342e+06	2.10387e+06	1.3876e+07	1.52906e+06	6.6238e+06	9.37061e+07	1.06411e+06	1.45045e+09	3.761e+07	1.5344e+07	6.07535e+06	1.6676e+07	1.03397e+06	2.02228e+07	2.84397e+07	3.22421e+07	3.06094e+06	5.53946e+06	5.42392e+07	3.35433e+06	3.72918e+07	1.62522e+07	3.47581e+07	7.7995e+08	5.70216e+08	4.05141e+06	6.78734e+06	1.76105e+08	4.22561e+08	3.31108e+07	6.85139e+07	1.03258e+06	522369
1-Methylnicotinamide	0.998109	8.91983e+08	7.19674e+08	5.77627e+08	8.05031e+08	1.2163e+07	1.47755e+09	1.72332e+09	1.1237e+09	7.62944e+08	1.69152e+08	3.40849e+08	1.58906e+08	4.082e+08	1.14457e+08	7.41412e+08	8.02557e+07	8.91657e+08	2.37504e+08	1.64635e+08	8.472e+08	4.85621e+08	2.19255e+08	1.3799e+09	7.71226e+08	3.66973e+08	5.76733e+08	1.4856e+09	1.75496e+08	1.04613e+09	2.35993e+08	7.453e+08	5.70281e+08	6.44028e+08	7.77161e+08	4.51243e+08	2.41029e+09	3.37454e+08	2.47689e+08	9.30956e+08	1.09176e+09	3.54476e+08	4.67978e+08	9.21582e+08	9.68227e+08	2.81892e+08	9.76726e+08	6.72152e+08	2.24458e+08
Torvoside A	0.998086	0	223156	260778	42344.5	1.10842e+06	122130	110698	3.05799e+06	426007	48256.3	284481	382811	280934	0	304192	257716	540226	27997.9	257617	411092	1.67872e+06	366544	0	198673	77303.5	374533	538978	143467	0	471639	117783	235754	31824.3	765979	467999	0	372138	52250	268802	165124	82902.6	371173	509918	96770.2	303668	2.75208e+06	63257.9	0
N6-Methyladenosine	0.997986	5.64289e+08	2.85762e+08	3.95661e+08	4.98226e+08	1.64124e+07	5.51567e+08	1.61548e+09	4.62651e+08	1.28462e+09	5.15953e+07	1.41117e+08	2.0686e+08	4.80154e+08	8.50871e+07	2.15578e+08	1.08883e+08	3.8454e+08	6.31527e+07	2.93492e+08	4.24517e+08	1.24424e+09	5.1199e+07	1.88479e+09	4.00908e+08	8.27083e+08	2.14303e+08	1.62245e+09	2.33561e+08	8.66601e+08	1.58256e+08	4.36611e+08	4.91892e+08	4.29739e+08	4.49281e+08	2.04104e+08	5.76547e+08	5.52733e+08	2.15026e+08	9.26359e+08	9.93687e+08	5.09883e+08	3.21393e+08	1.26283e+09	2.01695e+09	7.86084e+08	9.09028e+08	1.67315e+08	9.33599e+07
2-Hydroxypyridine	0.997929	1.53524e+07	5.94577e+06	5.86497e+06	1.0353e+07	5.97267e+06	7.56221e+06	6.29301e+07	9.16695e+06	3.96073e+07	6.76266e+06	1.18536e+07	1.49059e+07	7.34361e+06	3.92937e+06	1.34477e+07	1.45502e+07	9.04998e+06	5.04718e+06	6.88837e+06	5.76027e+06	1.65169e+07	5.42367e+06	1.188e+08	1.18436e+07	1.23395e+08	1.54034e+07	2.66112e+07	1.66054e+07	4.9809e+07	8.02682e+06	1.62663e+07	7.28807e+06	6.61615e+06	8.88818e+06	1.14651e+07	1.35617e+07	2.37745e+07	1.67466e+07	2.06452e+07	2.64414e+07	7.7996e+06	7.1995e+06	1.56795e+07	4.85584e+07	1.27433e+07	8.63113e+06	4.38654e+06	5.59172e+06
Hypoxanthine	0.997807	3.48624e+06	1.43e+06	3.5208e+06	4.66199e+06	0	1.12702e+07	1.21869e+07	2.52729e+06	1.55489e+07	0	376570	0	6.44153e+06	0	518891	768620	533833	0	0	4.62692e+06	3.12083e+07	0	4.97463e+07	1.7583e+06	1.33087e+07	807122	4.99816e+07	3.28714e+06	1.05107e+07	1.47584e+06	0	4.98296e+06	8.83238e+06	5.40945e+06	953643	2.61982e+07	2.7663e+06	1.87982e+06	1.32974e+07	5.24648e+07	5.41287e+06	3.61557e+06	2.93398e+07	3.59093e+07	9.7554e+06	1.43286e+07	0	504543
Valeric acid	0.997806	2.0226e+07	2.1417e+07	1.93537e+07	1.92996e+07	2.88676e+07	2.00303e+07	1.99033e+07	1.85245e+07	2.05332e+07	2.0621e+07	1.69225e+07	2.05663e+07	1.95745e+07	2.09222e+07	1.85603e+07	2.02857e+07	1.89767e+07	2.06074e+07	1.94648e+07	1.70971e+07	2.12943e+07	3.09808e+07	1.65408e+07	1.86287e+07	1.76269e+07	2.48484e+07	1.94121e+07	1.88371e+07	1.96607e+07	2.32075e+07	1.98581e+07	1.99415e+07	1.76338e+07	2.16368e+07	1.33637e+07	2.01482e+07	1.89247e+07	1.82396e+07	1.75187e+07	1.9488e+07	1.76259e+07	1.66507e+07	0	2.00332e+07	1.74231e+07	1.72269e+07	1.87814e+07	1.8858e+07
Threonic acid	0.997803	405395	759778	328141	218395	425515	501762	2.96107e+07	408263	1.41508e+07	280744	277831	331446	299361	5.69604e+06	158032	539211	370807	500929	461593	247066	3.94776e+07	554363	5.29808e+07	3.64835e+06	1.29956e+06	87065.6	4.11353e+07	217337	4.39978e+06	422507	2.00936e+07	240479	382388	519075	289114	1.42294e+06	5.41319e+06	282981	2.49567e+07	2.70768e+07	645471	276906	8.64523e+06	2.77732e+07	2.00895e+06	3.40513e+06	197501	304466
7-Methylinosine	0.997787	9.74804e+07	3.4942e+07	5.1121e+07	8.07294e+07	1.05067e+06	8.34368e+07	4.3084e+08	7.7954e+07	3.25614e+08	6.63195e+06	2.64669e+07	2.93447e+07	6.50237e+07	3.67411e+06	2.92494e+07	1.4143e+07	5.32861e+07	7.42346e+06	5.72923e+07	5.78049e+07	6.72841e+08	5.13128e+06	1.31529e+09	8.04053e+07	1.94958e+08	2.02686e+07	7.17908e+08	2.93536e+07	2.26246e+08	1.95794e+07	4.89811e+07	7.60485e+07	6.51805e+07	9.97133e+07	2.15891e+07	3.05616e+08	1.07286e+08	3.16234e+07	3.51352e+08	4.15113e+08	1.02902e+08	6.8657e+07	3.66265e+08	4.67155e+08	2.72428e+08	1.43308e+08	2.81659e+07	1.06115e+07
N2,N2-Dimethylguanosine	0.997739	2.47874e+07	1.27137e+07	1.41865e+07	2.24771e+07	200836	3.82983e+07	3.46687e+08	1.29495e+08	1.81519e+08	432499	3.43734e+06	3.83682e+06	1.2701e+07	4.39605e+06	1.57971e+07	1.26857e+06	2.88172e+07	675911	2.68427e+07	1.19176e+07	6.05138e+08	1.16384e+06	1.3217e+09	1.2384e+07	1.17843e+08	2.03441e+06	5.75556e+08	3.51016e+06	1.55346e+08	2.06379e+06	1.56183e+07	1.89951e+07	2.1648e+07	1.36123e+07	1.99064e+06	2.45007e+08	1.64242e+07	1.43854e+07	2.81175e+08	3.13503e+08	6.45818e+07	5.51493e+07	2.39157e+08	3.25913e+08	2.7062e+08	9.95759e+07	3.41557e+06	1.57084e+06
L-Carnitine	0.99763	4.02885e+08	9.82375e+08	2.40069e+09	5.21269e+08	1.76495e+07	1.41819e+09	3.45326e+09	9.89059e+07	2.7297e+09	2.00528e+08	8.79145e+08	4.79649e+08	3.7168e+08	1.59523e+08	1.14479e+08	2.6602e+08	1.11337e+09	4.4184e+08	1.65541e+08	1.2781e+09	3.42586e+09	3.18866e+08	6.90435e+09	3.06788e+09	7.2624e+08	1.76657e+09	1.37397e+09	1.56471e+08	2.17454e+09	6.41319e+07	1.78223e+09	1.65653e+08	2.08174e+08	1.07593e+09	2.75467e+08	3.67167e+08	6.19139e+07	1.20553e+09	5.54783e+09	2.25015e+09	8.12088e+08	2.47101e+09	9.3056e+08	3.5306e+09	4.08043e+08	4.38876e+09	4.99612e+08	1.71673e+09
Heptanoic acid	0.997592	5.31871e+06	5.27803e+06	4.35676e+06	5.421e+06	5.42771e+06	4.69991e+06	5.93388e+06	5.61887e+06	5.05188e+06	4.47249e+06	4.46538e+06	4.74305e+06	4.62376e+06	5.03718e+06	4.40801e+06	5.31309e+06	4.38062e+06	4.91474e+06	5.83243e+06	5.20476e+06	4.66568e+06	4.40656e+06	5.72858e+06	5.2363e+06	5.38188e+06	4.22938e+06	5.05722e+06	5.16159e+06	4.31289e+06	6.21743e+06	5.91398e+06	5.48707e+06	4.22725e+06	5.10457e+06	5.39171e+06	4.23795e+06	5.63262e+06	4.42058e+06	5.75177e+06	5.40103e+06	4.52094e+06	4.31665e+06	4.15178e+06	4.81027e+06	4.47243e+06	4.40025e+06	4.28139e+06	4.55587e+06
Tiglic acid	0.997569	2.50645e+07	7.02217e+06	1.71116e+07	1.55441e+07	1.01845e+07	3.10739e+07	1.62926e+08	7.01796e+07	1.05968e+08	9.00158e+06	8.173e+06	1.89392e+07	1.29059e+07	1.27599e+07	9.67922e+06	8.93173e+06	3.1461e+07	1.03134e+07	8.02679e+06	1.70429e+07	3.3776e+08	1.03604e+07	3.49521e+08	1.91357e+07	3.29076e+07	9.7524e+06	4.33573e+08	8.91652e+06	4.58684e+07	6.94463e+06	2.04939e+07	1.42294e+07	2.38159e+07	2.21658e+07	8.34562e+06	4.9291e+07	3.47563e+07	5.35055e+06	2.66138e+08	1.27135e+08	1.90768e+07	2.00575e+07	1.16506e+08	1.62568e+08	4.48497e+07	2.56836e+07	1.30865e+07	9.23842e+06
Pelargonic acid	0.997553	2.74085e+09	2.14016e+09	2.07605e+09	2.28819e+09	2.59849e+09	1.84064e+09	2.39546e+09	2.29478e+09	2.29743e+09	2.68134e+09	1.89592e+09	2.19154e+09	2.15356e+09	3.03162e+09	2.75432e+09	2.89114e+09	2.47638e+09	2.43483e+09	2.58357e+09	2.78609e+09	1.40974e+09	3.14836e+09	1.09337e+09	1.91691e+09	2.36713e+09	2.57317e+09	1.27283e+09	2.93378e+09	2.36417e+09	2.69407e+09	2.70999e+09	2.70339e+09	2.73101e+09	2.59112e+09	2.20503e+09	1.98749e+09	2.68249e+09	2.75362e+09	2.11348e+09	2.00956e+09	2.62892e+09	2.46483e+09	1.79033e+09	1.51659e+09	1.37385e+09	2.09729e+09	2.57166e+09	3.09812e+09
Pentanenitrile	0.997347	3.71334e+06	1.44831e+06	1.95702e+06	3.37206e+06	0	2.50682e+06	3.57481e+07	2.85852e+06	7.79976e+06	0	709733	703219	910006	784184	0	0	950872	0	490146	678333	1.29971e+07	0	8.80887e+07	2.68056e+06	5.86123e+06	128640	4.93147e+07	265669	9.85202e+06	0	8.05628e+06	1.65845e+06	836017	2.73764e+06	402853	6.25662e+06	4.02583e+06	0	3.91838e+07	1.67847e+07	4.41128e+06	1.89876e+06	1.07802e+07	1.46808e+07	6.42924e+06	7.99935e+06	0	119545
2-Phenylacetamide	0.997298	1.72553e+07	6.09e+06	6.24097e+06	8.5969e+06	924157	2.40842e+07	2.52529e+07	3.73169e+07	7.333e+07	1.02577e+06	2.20339e+07	1.28101e+07	8.73151e+06	1.32873e+06	8.74065e+06	4.35371e+06	6.90142e+06	1.25501e+06	1.68231e+07	2.38519e+07	1.55637e+08	1.15465e+06	4.89996e+07	3.93282e+07	2.95315e+07	3.53191e+06	3.40534e+08	1.97159e+07	2.3864e+07	1.35115e+06	1.36645e+07	1.04502e+07	2.1125e+07	1.02075e+07	4.2077e+06	1.35846e+07	9.72662e+06	2.01644e+07	3.10394e+07	1.52129e+08	3.36904e+07	2.74406e+07	2.47458e+07	6.72265e+07	4.38308e+07	9.96236e+07	9.42979e+06	8.66412e+06
Stearic acid	0.997257	3.65305e+07	3.1466e+07	1.18304e+07	1.35332e+07	1.75748e+07	2.3243e+07	2.14119e+07	2.88429e+07	1.57084e+07	1.24507e+07	1.31012e+07	2.07405e+07	1.71114e+07	1.83331e+07	1.23527e+07	2.48369e+07	1.40256e+07	2.02952e+07	1.65205e+07	1.186e+07	2.91754e+07	1.34937e+07	2.99559e+07	1.54473e+07	2.03016e+07	1.07525e+07	3.73649e+07	1.60451e+07	2.32348e+07	2.79278e+07	2.74345e+07	3.48748e+07	1.19192e+07	1.97993e+07	1.94114e+07	1.50502e+07	2.14752e+07	1.12661e+07	2.13314e+07	1.70557e+07	1.24469e+07	1.6512e+07	1.1346e+07	2.51893e+07	1.74495e+07	2.80856e+07	1.76726e+07	1.66406e+07
1-Methylpyrrole	0.997253	4.16822e+06	1.41452e+06	3.08229e+06	4.68485e+06	671745	355566	2.09929e+06	673441	1.15931e+07	2.45841e+06	752612	4.35654e+06	2.54477e+06	982647	2.04172e+06	2.40816e+06	1.93725e+06	1.28682e+06	681889	1.99077e+06	3.06514e+06	763436	6.71722e+06	1.83134e+06	7.39059e+06	1.18582e+07	776314	2.50738e+06	7.65361e+06	3.18657e+06	233045	1.23677e+06	1.58753e+06	4.53114e+06	925321	1.31608e+06	5.48136e+06	1.58965e+06	1.41316e+06	3.04041e+06	1.64533e+06	2.01755e+06	9.89282e+06	3.56996e+06	1.303e+06	4.51287e+06	1.48011e+06	2.31106e+06
Orotidine	0.99719	1.42246e+06	83395.8	483273	1.37019e+06	0	1.26427e+06	4.99337e+07	2.16194e+06	1.35999e+07	0	271743	154647	493162	124669	51724.8	0	599107	0	265929	512452	2.58385e+07	0	1.04288e+08	1.55447e+06	8.75785e+06	84571.4	3.27531e+07	278866	8.47743e+06	0	562012	1.08129e+06	502679	1.22615e+06	75160.9	8.52986e+06	1.37773e+06	102497	2.57948e+07	1.64503e+07	2.50762e+06	1.12263e+06	123929	1.99815e+07	7.76452e+06	1.36048e+07	17978.7	0
Deoxyinosine	0.997151	2.1459e+06	3.97785e+06	1.75186e+06	2.46869e+06	155839	1.65143e+07	1.10547e+07	9.27829e+06	2.13362e+07	463770	230877	336616	4.34165e+06	53748.9	2.55226e+06	359135	1.40021e+06	256845	784660	2.36174e+06	2.35984e+07	658154	4.44364e+06	705627	9.99915e+06	467797	2.50499e+07	1.34374e+06	4.25889e+06	1.35324e+06	4.11051e+06	1.66667e+06	8.06149e+06	4.19399e+06	897797	2.34109e+07	4.30176e+06	2.02099e+06	6.83229e+06	2.31732e+07	1.70525e+06	821517	9.60224e+06	3.75624e+06	5.59891e+06	2.58332e+06	757554	679527
Indoxyl	0.99715	6.68175e+06	8.68493e+06	6.73053e+06	6.4522e+06	2.06826e+06	1.49717e+07	7.60285e+06	1.67743e+07	4.58814e+07	2.59882e+06	9.26503e+06	6.85809e+06	3.81296e+06	2.95407e+06	2.85069e+06	4.86713e+06	6.11518e+06	7.25746e+06	4.80439e+06	1.03452e+07	5.85385e+07	1.68494e+06	1.78957e+07	8.52683e+06	9.33575e+06	2.086e+06	2.07784e+08	5.19441e+06	6.79665e+06	1.62513e+06	7.05531e+06	5.92245e+06	1.86091e+07	4.84463e+06	2.85325e+06	5.87067e+06	8.8609e+06	6.18755e+06	5.6256e+07	4.62889e+07	1.05061e+07	5.20646e+06	1.81418e+07	4.30623e+07	2.0728e+07	3.85337e+07	4.45947e+06	3.3946e+06
1-Methyladenosine	0.997119	5.14596e+06	5.89972e+06	6.63888e+06	7.56343e+06	37304.5	6.01053e+06	4.83603e+07	3.09306e+07	1.26483e+07	363270	3.47939e+06	2.14521e+06	4.98791e+06	310440	3.43051e+06	383526	2.17341e+06	492392	2.27882e+06	7.58384e+06	9.48573e+06	358718	1.53614e+08	5.06609e+06	6.99386e+06	2.18457e+06	2.9353e+07	1.70023e+06	5.66939e+06	1.93707e+06	3.9644e+06	4.96794e+06	9.84168e+06	4.21484e+06	2.86399e+06	9.19778e+06	3.44912e+06	2.32244e+06	4.11994e+07	3.79272e+07	5.11205e+06	4.74108e+06	2.66514e+07	3.75643e+07	7.56555e+06	2.91512e+07	1.51079e+06	111798
Curcumin III	0.997055	46427.6	0	0	0	0	884833	108021	0	47386.7	0	0	0	0	0	21689.9	0	22342.1	13039.9	111690	0	281643	0	2.08387e+06	83583.5	308258	0	99945.3	0	692453	0	33846.8	45318.6	267696	0	0	888505	53993.7	0	452944	185945	109759	0	83294.8	73797.9	132649	242618	52811.5	0
Guanine	0.997031	5.00271e+06	2.43409e+06	5.4946e+06	5.45067e+06	1.73446e+06	7.08301e+06	9.193e+06	2.66525e+06	1.75493e+06	1.92211e+06	4.72935e+06	3.13207e+06	7.32992e+06	2.46508e+06	2.10516e+06	2.37937e+06	3.04436e+06	762184	2.36991e+06	5.48567e+06	3.09087e+06	1.61321e+06	2.71994e+07	6.6582e+06	8.93978e+06	4.74074e+06	2.80152e+07	4.1691e+06	1.16945e+07	9.09519e+06	2.02584e+06	5.61049e+06	4.22019e+06	1.18692e+07	6.74127e+06	8.38406e+06	3.64478e+06	2.41361e+06	1.9563e+06	1.43936e+06	4.07925e+06	3.49991e+06	1.52685e+07	1.29051e+07	4.19931e+06	1.26767e+07	3.30131e+06	2.12761e+06
5-Methylcytidine	0.996951	2.19206e+07	1.03289e+07	1.55594e+07	2.05857e+07	306110	2.57839e+07	4.51706e+07	2.23828e+07	5.91053e+07	1.78844e+06	7.73758e+06	3.84792e+06	1.83324e+07	1.27992e+06	8.07819e+06	4.21627e+06	1.69238e+07	1.86978e+06	1.34447e+07	2.09119e+07	7.81153e+07	1.56903e+06	1.03629e+08	1.88064e+07	4.50004e+07	7.65841e+06	8.95186e+07	1.11255e+07	4.66124e+07	6.00025e+06	1.40579e+07	2.11358e+07	2.01501e+07	2.25376e+07	6.68354e+06	4.3076e+07	2.41545e+07	9.2071e+06	4.52628e+07	7.32407e+07	2.15975e+07	1.73308e+07	9.91916e+07	6.26539e+07	4.43469e+07	3.07061e+07	9.7727e+06	4.29208e+06
Tridodecylamine	0.996815	1.31877e+06	1.98923e+06	3.06345e+06	1.31947e+06	1.93504e+06	2.54934e+06	1.22798e+06	2.71031e+06	1.1323e+06	3.19433e+06	2.27343e+06	2.91451e+06	3.40512e+06	2.79e+06	2.81391e+06	3.89e+06	2.30308e+06	3.45633e+06	2.7312e+06	2.8524e+06	1.68093e+06	2.49969e+06	2.1109e+06	3.14955e+06	4.29037e+06	3.09431e+06	3.92002e+06	3.3399e+06	4.57153e+06	3.38162e+06	802602	2.62185e+06	4.31176e+06	3.75844e+06	3.48287e+06	3.58748e+06	4.44054e+06	1.98237e+06	3.43602e+06	3.66289e+06	3.24473e+06	3.63629e+06	3.92717e+06	4.78821e+06	4.30502e+06	3.73896e+06	2.10031e+06	3.83452e+06
L-Gulose	0.996711	4.1684e+06	2.42951e+06	3.68727e+06	4.06487e+06	0	3.6177e+06	1.31322e+07	3.03914e+06	5.95547e+06	356131	1.53381e+06	1.78249e+06	2.6617e+06	1.5444e+08	1.62701e+06	862399	3.44381e+06	588699	2.48206e+06	2.63371e+06	5.06544e+06	396779	4.00468e+08	3.75928e+06	5.92114e+06	1.60008e+06	1.76586e+07	7.08063e+06	6.55819e+06	1.10246e+06	1.57188e+07	3.22792e+06	3.17413e+06	2.69067e+06	1.25942e+06	6.61133e+06	3.84564e+06	2.30094e+06	4.4179e+06	6.23458e+06	4.41021e+06	4.04283e+06	5.27179e+06	8.6534e+06	3.90927e+06	1.25805e+08	1.54526e+06	919991
Desglucocheirotoxol	0.99662	2.30702e+06	3.23589e+06	4.7784e+06	1.92058e+06	583030	1.82451e+06	2.0487e+06	3.56948e+06	2.30453e+06	1.47411e+06	2.28901e+06	2.08498e+06	2.35805e+06	0	1.31938e+06	1.70575e+06	2.95725e+06	2.67586e+06	1.7634e+06	3.48584e+06	3.48732e+06	2.73926e+06	5.67779e+06	2.31118e+06	1.72207e+06	2.47815e+06	3.65434e+06	2.04196e+06	1.82287e+06	2.0178e+06	2.54258e+06	3.25174e+06	812743	3.80676e+06	2.94694e+06	1.97072e+06	2.34392e+06	1.37512e+06	3.16055e+06	1.46622e+06	1.22448e+06	1.37821e+06	2.38081e+06	2.64247e+06	2.36996e+06	3.17558e+06	1.89008e+06	1.54312e+06
Pyruvic acid	0.996556	6.66767e+06	4.6985e+06	4.40451e+06	4.53249e+06	4.32106e+06	4.81677e+06	3.42321e+07	6.9164e+06	9.45127e+06	3.54795e+06	4.67349e+06	4.3146e+06	4.22883e+06	9.66712e+06	3.74793e+06	4.89358e+06	5.39206e+06	3.72158e+06	4.42384e+06	4.91332e+06	1.30391e+07	6.97653e+06	6.76907e+08	5.23859e+06	7.20886e+06	3.72714e+06	4.79649e+07	5.17226e+06	8.04128e+06	3.88763e+06	5.7187e+06	5.14491e+06	4.06553e+06	5.46839e+06	4.56446e+06	6.97277e+06	7.04439e+06	3.82779e+06	2.69618e+07	1.46696e+07	4.64045e+06	5.51158e+06	1.92127e+07	1.42891e+07	6.90731e+06	1.55443e+07	4.05499e+06	3.96655e+06
2,3-Dihydro-6-methyl-1H-pyrrolizine-5-carboxaldehyde	0.996458	791989	384745	946707	838600	716872	611752	1.43193e+06	1.31509e+06	1.64167e+06	512573	642916	454258	553836	410877	395082	437659	499963	387430	677903	442389	2.45358e+06	370385	8.18307e+06	834182	989199	464969	3.26844e+06	489832	2.32479e+06	525714	1.58382e+06	639590	601994	650611	380078	897629	527569	2.71271e+06	425115	2.62251e+06	698093	471248	1.83364e+06	1.7477e+06	956296	1.36517e+06	436540	422368
3-(1,1-Dimethylallyl)scopoletin 7-glucoside	0.996403	151097	0	22253.5	0	0	131297	117118	80833.2	374156	0	0	0	55358.2	0	0	15830.6	0	0	0	0	478862	0	639584	0	0	0	302044	1.8978e+06	188549	15611.9	78063.6	0	48856.8	0	0	214480	25694.7	0	322193	244960	874203	0	443847	416062	59454.8	0	19304.1	156394
But-2-enoic acid	0.996272	3.30071e+06	2.8269e+06	3.09718e+06	1.58155e+06	2.93165e+06	3.31221e+06	4.17354e+07	6.084e+06	9.69379e+06	3.00487e+06	3.26665e+06	2.82671e+06	2.85312e+06	2.98236e+06	3.65458e+06	3.03099e+06	3.19758e+06	3.04087e+06	2.92047e+06	2.94732e+06	6.34198e+07	3.58724e+06	8.31336e+07	2.67495e+06	6.79494e+06	3.13055e+06	1.02087e+08	3.35683e+06	1.07546e+07	2.968e+06	1.03365e+07	2.78993e+06	3.39283e+06	2.50158e+06	3.27325e+06	1.71281e+07	5.2112e+06	3.30993e+06	8.84427e+07	2.93822e+07	3.53414e+06	3.16507e+06	1.86973e+07	4.52583e+07	7.87721e+06	2.12171e+07	3.34771e+06	3.70639e+06
Cycloartocarpin	0.996108	32045.2	86063.5	170091	29946.2	16585.6	0	445831	153759	29610.6	0	0	18560.4	0	47485.4	0	22184.7	27793.9	0	66020.9	0	559157	0	213868	44650.9	0	0	156632	1.38551e+06	80368.1	40265.5	23903.1	36711.5	0	0	87927	89130.6	40394.5	0	160349	177644	1.10369e+06	0	102134	313196	80050.3	0	0	0
Nepetaside	0.996069	0	98933.2	0	94338.2	110154	0	138752	173750	0	0	153743	18987.2	52507.1	96883.8	18109.2	68862	0	26433.2	42003.9	42612	0	0	1.14486e+07	155344	0	0	172948	30629.1	0	171644	24500.7	138112	22947.5	0	38917.8	1.43482e+06	0	0	226135	627230	0	39384.7	0	0	146747	0	0	17346.3
p-Aminobenzoic acid	0.996068	1.031e+09	8.60638e+08	7.41423e+08	1.00897e+09	9.35067e+07	1.37432e+09	2.47835e+09	1.09365e+09	1.03176e+09	3.15919e+08	1.49482e+09	5.59191e+08	3.26218e+08	6.60493e+07	1.09176e+09	9.02928e+08	6.28137e+08	1.82487e+08	7.0555e+08	8.29624e+08	2.57675e+09	2.55137e+08	3.57774e+09	6.6198e+08	1.77653e+09	1.02515e+09	2.46198e+09	5.3245e+08	2.81951e+09	1.49397e+08	1.96235e+08	1.07383e+09	3.31103e+08	5.30372e+08	1.58833e+09	1.38656e+09	1.01673e+09	2.47529e+08	1.4678e+09	2.76458e+09	6.97869e+08	1.08968e+09	6.45568e+08	1.18546e+09	1.27034e+09	4.35417e+08	1.23276e+09	3.81272e+08
Hydroxypyruvic acid	0.996031	4.18227e+06	9.69524e+06	1.36213e+07	6.5335e+06	1.10705e+07	9.8862e+06	8.00741e+06	4.92049e+06	1.10775e+07	7.96233e+06	1.63337e+07	8.88794e+06	9.13166e+06	1.10694e+07	8.93098e+06	6.15711e+06	8.9241e+06	1.32655e+07	5.45594e+06	5.40244e+06	1.16943e+07	7.95891e+06	1.2778e+07	6.92753e+06	1.07662e+07	1.02523e+07	1.17512e+07	1.12719e+07	1.02644e+07	1.01329e+07	1.26431e+07	9.50244e+06	6.3597e+06	1.31687e+07	8.45228e+06	1.05332e+07	1.177e+07	8.03213e+06	1.24057e+07	1.51464e+07	1.02074e+07	8.59035e+06	1.04474e+07	1.00696e+07	9.51869e+06	9.86004e+06	7.60086e+06	8.07058e+06
Dihydroneopterin phosphate	0.996006	868013	278735	425257	931062	5.31262e+06	1.54949e+06	1.24007e+07	2.78438e+06	7.48168e+06	3.31783e+06	4.21265e+06	1.19126e+06	553719	587331	352408	3.35871e+06	1.15829e+06	9.43728e+06	1.03093e+06	414398	6.18716e+06	6.41073e+06	5.47539e+06	463236	3.44986e+06	2.691e+06	1.0096e+07	4.07863e+06	7.11637e+06	3.2986e+06	3.69707e+06	758105	839601	2.54798e+06	2.57183e+06	6.69209e+06	1.82613e+06	373264	6.36039e+06	1.23098e+07	2.36464e+06	2.67638e+06	1.29387e+07	8.96662e+06	5.03659e+06	4.33564e+06	1.91006e+06	5.41388e+06
Cotinine	0.995964	636324	1.41097e+06	1.91313e+06	2.51497e+06	4.12366e+06	576063	1.22013e+06	5.40055e+06	1.12668e+07	1.15352e+06	4.02667e+06	5.24929e+07	2.60768e+06	2.98203e+06	2.26259e+06	4.43837e+07	1.28938e+08	692307	1.69073e+06	3.56151e+06	2.23161e+06	1.327e+07	8.11505e+06	1.54401e+06	6.41189e+08	3.15718e+06	4.17895e+08	1.12404e+06	5.62019e+06	1.47169e+07	2.73812e+06	2.2947e+06	4.9965e+07	700921	691029	1.05096e+07	5.54975e+06	900394	5.62345e+06	1.16321e+07	3.66354e+06	5.09125e+07	935802	8.55718e+06	5.37027e+06	8.03811e+06	3.12029e+06	529978
N-Acetylhistamine	0.995905	1.53318e+07	4.27611e+07	1.09451e+07	1.54863e+07	2.80474e+07	1.96377e+08	2.28863e+08	6.45991e+07	1.03059e+08	1.55975e+07	1.20547e+07	4.71996e+07	1.76655e+08	1.83818e+07	1.62708e+07	1.54063e+07	2.10419e+07	2.04261e+07	6.36752e+07	1.39786e+08	5.93593e+08	1.79977e+07	3.98776e+08	6.10058e+07	1.46669e+08	1.36515e+07	1.09508e+09	3.87179e+07	3.32541e+08	1.54258e+07	1.13711e+07	2.56749e+07	4.98421e+07	4.46427e+07	2.75205e+07	6.18648e+07	6.54934e+07	1.70525e+07	1.76172e+08	5.1067e+07	2.49463e+07	1.02963e+07	2.49558e+08	3.503e+08	1.13129e+09	1.08458e+08	3.17443e+07	7.6185e+06
3-Formyl-6-hydroxyindole	0.99584	892939	828554	539189	803215	341244	1.22086e+07	5.36307e+06	955905	2.35336e+06	641418	2.1761e+06	806584	476751	187020	1.81507e+06	1.67956e+06	558059	348990	4.51898e+06	653009	1.09594e+08	7.58246e+06	1.74902e+07	1.01424e+07	1.04683e+06	333484	2.5398e+06	427181	2.28793e+07	350225	408411	752789	634444	1.10326e+06	2.53977e+06	4.01637e+06	881926	1.15461e+06	1.8935e+06	8.48654e+06	610506	920690	2.01139e+06	1.88641e+06	4.26692e+08	909074	5.05446e+06	729966
a-Amino-2,5-dihydro-5-oxo-4-isoxazolepropanoic acid N2-glucoside	0.995717	81140.4	0	0	0	0	52865.3	173001	222668	255825	23432.6	172704	0	0	0	0	0	0	0	0	0	334319	0	962560	0	0	0	269544	1.46413e+06	0	0	0	0	0	0	0	165843	0	0	119742	0	1.51508e+06	0	370355	241373	0	92897.2	0	307568
Thiamine	0.995704	1.26488e+07	1.271e+06	1.77283e+06	5.78634e+06	355823	6.46313e+06	2.08706e+07	4.2185e+07	2.25011e+07	250095	5.0967e+06	541635	3.95934e+06	334563	4.31213e+06	138366	8.54083e+06	72502	1.09239e+07	1.62471e+06	3.95257e+07	518741	1.30071e+07	4.83798e+06	7.1591e+06	1.79252e+06	1.61333e+07	1.46151e+06	2.26711e+07	345859	2.72726e+06	1.68513e+06	1.16406e+06	661211	173635	8.4812e+06	379626	1.79485e+06	4.63483e+07	9.52111e+06	2.1242e+07	1.5369e+06	1.64266e+07	1.7062e+06	3.10836e+06	6.4781e+06	8.86418e+06	1.1106e+06
5-Aminopentanoic acid	0.995683	4.86008e+06	2.39604e+06	9.83747e+06	4.61812e+06	5.20426e+06	4.90174e+06	2.81008e+07	4.40321e+06	6.76668e+06	2.43989e+06	3.79392e+06	926164	5.43668e+06	4.25772e+06	2.57638e+06	6.06551e+06	4.92206e+06	4.37547e+06	3.22661e+06	6.39517e+06	6.17486e+06	4.71867e+06	2.56946e+07	5.13652e+06	5.63082e+06	1.70894e+06	2.3269e+07	2.77181e+06	1.07881e+07	1.99561e+06	1.63392e+07	3.0711e+06	4.33554e+06	7.50236e+06	1.99151e+06	6.76571e+06	7.83026e+06	2.71612e+06	1.40793e+07	1.23452e+07	7.14323e+06	4.17587e+06	1.04862e+07	1.02624e+07	6.91708e+06	2.08984e+07	3.67994e+06	2.34178e+06
Methylsuccinic acid	0.99549	1.10896e+07	6.12018e+06	7.82839e+06	9.73873e+06	3.29387e+06	1.44538e+07	6.47898e+07	5.95691e+07	5.77998e+07	3.90319e+06	9.56908e+06	6.33383e+06	9.07179e+06	4.18646e+06	1.53919e+07	5.41292e+06	9.16519e+06	3.81069e+06	6.75261e+06	1.28386e+07	7.89772e+07	5.69099e+06	6.23533e+08	1.35002e+07	2.24046e+07	5.5528e+06	9.65507e+07	1.17545e+07	2.64592e+07	4.6212e+06	7.25362e+06	9.10696e+06	1.01919e+07	1.19676e+07	5.49152e+06	2.57896e+07	1.23317e+07	6.51042e+06	1.09874e+08	7.40607e+07	1.40125e+07	1.28687e+07	5.54961e+07	7.2919e+07	2.09329e+07	2.41365e+07	7.44146e+06	4.30437e+06
Indoxyl sulfate	0.995476	1.01202e+10	2.24213e+10	1.05045e+10	1.5597e+10	6.49616e+09	2.59193e+10	7.37304e+09	4.31399e+10	4.80945e+10	4.35748e+09	2.61396e+10	1.56904e+10	8.22323e+09	2.0815e+09	4.00794e+09	9.77425e+09	1.68891e+10	8.38102e+09	1.2151e+10	2.79446e+10	7.40931e+10	7.07072e+08	5.00946e+10	1.55142e+10	1.34777e+10	3.30633e+09	1.12598e+11	9.14965e+09	9.2253e+09	2.66875e+09	7.6726e+09	6.6878e+09	1.62715e+10	1.01674e+10	3.11388e+09	1.22998e+10	1.81026e+10	1.79729e+10	6.77548e+10	2.78478e+10	1.1067e+10	1.52486e+10	3.28222e+10	5.72854e+10	5.23033e+10	5.94118e+10	6.84814e+09	6.21909e+09
Kanzonol I	0.99544	1.60819e+06	1.49466e+06	820782	1.56637e+06	927512	1.51071e+06	674166	892828	1.8271e+06	618227	2.3031e+06	874430	1.16697e+06	247290	641492	125982	161077	263939	1.57993e+06	1.0207e+06	114136	1.28867e+06	490323	1.01746e+06	678630	1.81212e+06	1.12865e+06	1.70024e+06	122824	2.08423e+06	472312	1.47008e+06	475716	546300	1.04615e+06	1.2e+06	528718	576921	390896	411002	1.37199e+06	444460	6.01333e+06	518484	1.57172e+06	1.36708e+06	2.67165e+06	2.22177e+06
Mesuagin	0.995358	110268	312624	118714	0	26717.1	42983.7	0	462999	60993.8	0	23911.1	21628.5	0	124961	38240.5	0	0	0	0	25114.9	61161.1	14913	0	0	0	65871.3	0	6.03284e+06	65159	259538	40771	155567	0	0	67932.4	369550	82047.9	0	0	0	4.12447e+06	0	0	0	0	107298	0	0
4-Dodecylbenzenesulfonic Acid	0.995113	7.20976e+06	3.92093e+06	3.74534e+06	4.86165e+06	5.75692e+06	5.22979e+06	5.10643e+06	9.60791e+06	6.26051e+06	2.58292e+06	3.3418e+06	4.60724e+06	4.60434e+06	1.81799e+06	6.57224e+06	6.39598e+06	1.9914e+06	6.12191e+06	5.96241e+06	3.90328e+06	4.95956e+06	6.138e+06	4.61482e+06	6.60825e+06	4.84123e+06	1.49857e+06	5.26945e+06	2.08564e+06	5.30012e+06	7.94623e+06	8.46969e+06	6.90297e+06	5.00098e+06	1.56394e+06	6.3229e+06	2.19631e+06	5.39966e+06	7.87101e+06	4.80306e+06	1.28863e+06	2.00054e+06	2.0668e+06	8.80999e+06	5.91771e+06	4.66273e+06	4.57406e+06	4.68783e+06	4.99612e+06
3,4-DHPEA-EA	0.99502	27010.6	18706.5	0	0	0	83172.6	0	0	148223	13188.9	155405	0	0	0	0	0	0	0	0	0	207880	0	9.76578e+06	0	538158	0	141507	1.92666e+06	225588	0	0	0	0	0	21474.5	99505.9	0	0	193046	0	1.71127e+06	33522.1	189968	468859	0	62648.4	0	210668
Betaine aldehyde	0.99465	2.45178e+07	3.54509e+06	3.18653e+07	1.97788e+07	1.38036e+06	1.01962e+07	7.48034e+07	4.64478e+06	3.01759e+07	2.77288e+06	1.21505e+07	7.79903e+06	8.08941e+06	3.71422e+06	5.74272e+06	3.52062e+06	1.00718e+07	3.26674e+06	4.11685e+07	5.65064e+06	1.02311e+08	4.00845e+06	1.39489e+08	1.37738e+07	5.04862e+07	5.03265e+06	1.02481e+08	1.18123e+07	2.64273e+07	4.50204e+06	9.10958e+06	8.00191e+06	9.87542e+06	1.59815e+07	5.59684e+06	3.90372e+07	1.49863e+07	4.77063e+06	3.96347e+07	4.69587e+07	2.06391e+07	1.66132e+07	5.62073e+07	3.81967e+07	3.41547e+07	1.22699e+07	1.11058e+07	4.02157e+06
Cyclamic acid	0.994625	2.7645e+07	2.81725e+09	1.9295e+08	7.5e+06	903555	1.13586e+08	6.46301e+08	1.58941e+06	3.32762e+09	2.69727e+08	3.04072e+09	7.37288e+07	3.44879e+08	1.27044e+07	1.90649e+09	1.30341e+07	959287	1.40662e+06	7.90912e+06	2.32961e+07	2.62413e+10	1.98524e+06	6.37544e+09	1.04898e+08	1.02283e+08	5.84808e+06	2.51851e+08	3.83988e+06	8.31816e+08	2.38523e+06	4.88225e+06	8.68537e+06	1.16441e+07	5.1363e+06	3.55648e+07	6.52858e+08	7.82299e+08	1.05333e+08	8.28654e+07	2.63221e+10	1.52209e+09	8.89361e+07	4.38834e+06	1.29547e+09	2.46315e+06	1.47697e+09	2.0147e+06	4.03461e+08
2,5-Dihydro-2,4-dimethyloxazole	0.994433	5.1358e+07	2.28809e+07	3.53788e+07	3.42125e+07	4.25081e+06	4.53826e+07	1.51314e+08	4.43442e+07	4.23416e+07	8.04635e+06	2.26963e+07	4.18746e+07	6.26075e+07	8.36192e+06	8.58293e+06	1.73097e+07	2.29455e+07	4.26901e+06	3.47594e+07	5.69734e+07	1.70117e+08	7.33851e+06	2.56062e+08	4.24423e+07	4.20169e+07	1.63422e+07	4.8815e+08	2.29345e+07	5.50007e+07	8.93912e+06	1.66776e+07	2.84174e+07	3.20745e+07	4.78412e+07	2.75841e+07	8.15535e+07	3.59749e+07	2.35889e+07	1.99784e+08	7.60975e+07	6.39628e+07	3.98393e+07	9.24605e+07	1.29541e+08	7.98409e+07	6.48374e+07	2.61819e+07	9.15173e+06
4-Aminohippuric acid	0.994247	9.95029e+06	4.13338e+06	5.6107e+06	6.60241e+06	457858	1.31216e+07	6.88107e+07	3.06868e+07	4.1213e+07	311905	512268	1.20166e+06	4.78078e+06	673147	4.20863e+06	551901	5.31532e+06	864663	6.18331e+06	5.57202e+06	5.53524e+06	288568	1.60899e+08	7.54368e+06	3.30121e+07	384033	2.27914e+08	294684	1.93808e+07	726774	4.8782e+06	6.0516e+06	1.19775e+07	5.97274e+06	841855	5.97443e+07	9.72757e+06	2.61569e+06	1.33341e+08	6.10285e+07	1.24346e+07	1.18416e+07	5.66588e+07	1.11129e+08	4.99949e+07	2.4919e+07	748122	435442
L-Hexanoylcarnitine	0.994144	367675	972709	390618	293364	162907	689000	447546	322568	635037	350464	315181	803336	1.51015e+06	940471	837447	146119	490925	733521	2.67306e+06	741247	85549.6	287365	0	305773	506235	347017	0	153918	348895	264775	503900	415751	490676	498948	96931.2	580240	272809	1.47816e+06	0	410133	675792	631476	488389	207418	229294	655025	356415	369856
7,8-Dihydro-3-methylpyrrolo[1,2-a]pyrimidin-2(6H)-one	0.99413	4.83031e+06	1.90709e+06	2.15521e+06	3.34444e+06	574016	2.90792e+06	5.84085e+06	2.63986e+06	1.01151e+07	362415	2.24762e+06	1.38822e+06	4.17468e+06	709252	2.13084e+06	579304	3.72417e+06	621912	1.04052e+06	2.67689e+06	7.78618e+06	483204	1.16369e+07	2.59293e+06	8.60333e+06	2.12141e+06	1.4787e+07	1.66414e+06	7.76562e+06	1.42683e+06	1.6799e+06	2.72294e+06	2.00537e+06	3.93552e+06	1.37363e+06	7.56574e+06	4.27843e+06	2.03943e+06	8.42682e+06	8.66985e+06	3.94758e+06	3.09857e+06	5.14091e+06	1.39463e+07	4.23427e+06	3.64492e+06	1.57871e+06	734742
Balagyptin	0.994089	0	38117.3	551304	144352	1.29803e+06	62689.3	0	7.39525e+06	422983	0	159234	171464	162209	0	106340	147040	199101	0	148014	438297	935081	201340	861324	124978	65549.5	248062	533037	126924	89795	403004	0	83651.3	22709.1	448840	337656	90886.4	221277	42681.6	228248	141145	0	201197	434496	62625.1	164146	1.3823e+06	26373.1	0
Deoxyguanosine	0.99396	2.14737e+07	1.66269e+07	2.06015e+07	2.71352e+07	1.67711e+06	2.39479e+07	3.79037e+07	2.3405e+07	4.75266e+07	4.35274e+06	8.32357e+06	1.16261e+07	2.02997e+07	5.44122e+06	8.34069e+06	5.76392e+06	1.60466e+07	4.48337e+06	9.57266e+06	1.97375e+07	5.84049e+06	4.2595e+06	7.77825e+07	1.98433e+07	5.40253e+07	1.36472e+07	8.18948e+07	1.49133e+07	4.02596e+07	8.91797e+06	1.85974e+07	2.24134e+07	3.541e+07	2.10669e+07	4.64722e+06	4.6216e+07	1.72466e+07	1.40477e+07	4.70397e+07	2.13898e+07	3.19861e+07	2.37446e+07	5.24988e+07	6.71895e+07	3.15448e+07	2.77098e+07	9.52472e+06	6.62942e+06
Hippuric acid	0.993928	412538	1.49856e+08	1.25803e+06	922140	3.92335e+06	807752	2.62636e+07	3.64815e+08	5.33343e+07	302071	423502	662412	789697	5.25188e+06	1.53024e+08	655631	2.34499e+08	435435	1.69938e+08	3.08868e+06	1.37009e+07	1.39021e+06	832785	1.39222e+06	1.42005e+07	3.00377e+07	6.0345e+07	1.08343e+06	1.52112e+07	380666	2.08815e+07	288773	2.46269e+06	399870	518610	554051	2.26036e+08	2.78631e+08	1.30661e+07	2.26742e+07	2.48379e+07	583395	2.18985e+07	1.88243e+07	8.52438e+07	3.88771e+07	569296	439029
2-(3,4-dihydroxyphenyl)-3,5,7-trihydroxy-3,4-dihydro-2H-1-benzopyran-4-one	0.993616	15752.8	0	0	0	0	0	158625	0	43683.7	0	0	0	0	0	0	0	0	0	0	0	210549	10304.9	346741	26665.8	0	0	206398	87117.8	95355	0	0	0	0	25065.5	0	81258.7	16111	0	40976	0	89509.8	0	111672	0	0	0	0	0
8-Butanoylneosolaniol	0.993605	678008	651297	587075	760384	305352	566225	0	141085	322476	337566	794488	272805	452957	34053.6	92242.8	68974.6	38405.6	123317	618443	377202	149543	339232	0	366740	509001	667138	560953	950599	0	653863	303172	303196	164314	129256	489628	319074	245979	186558	0	97538.8	231421	245845	2.6901e+06	140555	592926	477875	302168	211447
Sedoheptulose	0.993554	113392	113565	23146.8	34246.3	513804	0	275858	230417	887277	0	0	0	66135.4	390313	16886.3	25181.7	45697.2	0	0	0	1.02316e+06	122997	505263	55995.8	398484	0	912655	0	1.50702e+06	84380.6	106421	128281	42926.7	124616	18393.2	246220	0	0	262599	255643	25808.3	35491.6	642527	135419	873156	2.20698e+06	0	0
Isoquinoline	0.99347	970137	535258	1.07785e+06	821380	148034	792183	0	545711	1.34234e+07	120421	480185	391197	725203	563410	608292	195936	1.05496e+06	0	514799	471863	1.38897e+07	415895	3.33365e+07	5.93542e+06	2.29117e+06	402580	2.98876e+07	607190	4.37445e+06	210419	3.42507e+06	2.80508e+06	1.31116e+06	1.00699e+06	455684	1.00826e+06	1.22312e+06	551305	0	1.72533e+08	1.1182e+06	7.55514e+06	5.00294e+06	0	1.41101e+06	3.31121e+06	0	153200
N-Ethylglycine	0.993061	3.28926e+07	3.43738e+07	1.66479e+08	2.31985e+08	1.95312e+07	8.20825e+07	6.33403e+08	4.72748e+07	8.43303e+07	1.5513e+07	8.86075e+07	1.48317e+08	2.82461e+07	8.71716e+07	4.56906e+07	3.13942e+07	3.75225e+07	3.226e+07	6.53092e+07	8.75627e+07	1.44225e+08	2.47953e+07	2.82157e+08	1.29467e+08	1.07366e+08	5.25395e+07	5.24884e+08	1.15192e+08	7.37757e+07	2.45683e+07	5.43506e+07	5.66995e+07	1.60205e+08	1.88406e+08	3.21613e+07	1.01447e+08	6.43544e+07	3.49798e+07	3.12984e+08	3.26738e+08	1.95795e+08	7.79884e+07	1.65554e+08	1.61302e+08	1.16165e+08	2.82956e+08	2.1039e+07	3.1541e+07
Cholic acid	0.99291	3.78408e+06	125849	818685	1.70369e+06	986100	7.99608e+06	9.76896e+06	557024	731776	85075.6	853807	536587	246297	378320	191140	393220	1.20647e+06	1.9523e+06	1.05065e+06	1.04599e+06	234068	63296.7	7.26725e+06	0	2.51742e+06	379756	3.87206e+06	0	4.03626e+06	904100	158634	4.62369e+06	17147.6	4.69717e+06	3.53657e+06	357439	3.11999e+06	871080	2.95795e+06	4.72108e+06	3.30007e+06	1.68539e+06	1.90301e+07	7.63647e+06	25621.1	595175	1.81127e+06	99206.9
L-Histidine	0.992621	5.24776e+07	4.92874e+08	1.21845e+08	7.82836e+07	7.07269e+06	2.3887e+07	5.75797e+08	1.6479e+08	2.12629e+08	1.79001e+07	2.98369e+07	3.75873e+07	4.16732e+07	2.85477e+08	1.3498e+07	2.31056e+07	4.04375e+07	3.25057e+07	4.54148e+07	3.84928e+07	2.13749e+08	2.79536e+07	7.12636e+08	1.08177e+08	1.03903e+08	1.57931e+07	3.90476e+08	4.48003e+07	1.39882e+08	1.74645e+07	7.08659e+07	4.92308e+07	3.88928e+07	3.30059e+08	3.07983e+07	4.71393e+08	4.34636e+07	2.7419e+07	2.64016e+08	7.48603e+08	5.14932e+08	6.816e+07	2.77711e+08	3.3917e+08	5.19576e+08	2.15651e+08	1.60538e+07	2.88401e+07
Ceanothine E	0.992513	322438	530764	243752	353036	385208	336003	0	0	424920	0	847816	255325	519581	0	251684	0	0	0	347513	264658	539030	264642	736321	335225	228096	707099	140635	129512	75564.3	1.29428e+06	113065	414547	192599	44879.8	181551	135733	101141	125978	0	146492	559466	30035.2	443199	0	361130	604257	1.00536e+06	341943
Quinic acid	0.992349	1.93808e+06	956048	738710	1.68932e+06	467162	1.43747e+06	7.09964e+07	452583	3.95117e+06	1.15953e+06	701231	1.50285e+06	521232	5.03877e+06	389560	747756	844963	576049	473615	588452	1.86921e+08	1.02518e+06	8.36601e+07	2.16361e+06	1.11715e+07	481483	2.58495e+07	643447	1.59017e+07	426429	1.10457e+07	436360	524688	764922	1.44953e+06	2.78407e+06	3.84473e+06	719624	7.73648e+06	4.98425e+06	5.6772e+06	1.47045e+06	4.49099e+06	2.4122e+07	1.11776e+06	5.29661e+07	827759	516319
Daidzein	0.992327	930518	1.5607e+06	6.0937e+06	305467	459212	268093	3.4473e+07	98798.4	493305	893189	1.0287e+06	3.30223e+06	1.94515e+06	275184	16512.9	838291	410767	0	6.79851e+06	292312	4.25602e+06	31140	9.0121e+06	272571	1.43799e+07	44170.8	561971	3.36192e+06	828580	194658	52420	386122	199137	0	240276	2.55057e+07	7.66704e+06	1.57956e+06	1.25795e+06	65212.9	245604	3.28998e+07	1.30158e+06	2.20141e+07	6.0229e+06	1.21561e+06	354082	31683.5
Methyl 2-furoate	0.992288	1.51165e+07	6.18837e+06	247677	1.33933e+07	39393.4	3.2154e+06	5.79736e+07	0	6.74734e+06	0	124346	0	0	143262	0	0	0	0	729722	0	3.66207e+07	0	0	0	1.56391e+07	0	4.41903e+06	9.67267e+06	2.54729e+07	0	0	0	680122	0	0	1.03659e+07	8.41818e+06	0	0	5.98709e+07	2.22075e+06	3.34712e+06	3.60166e+06	5.81366e+07	2.96265e+06	0	0	0
2-Pyrrolidineacetic acid	0.991951	1.4727e+07	1.05147e+07	1.67855e+07	1.84711e+07	5.62632e+06	8.00894e+06	2.40556e+07	7.14212e+06	1.30773e+07	1.52458e+07	9.79932e+06	9.1472e+06	9.00177e+06	9.62046e+06	7.35336e+06	7.94872e+06	1.51224e+07	4.17436e+06	1.10805e+07	1.3434e+07	1.56658e+07	7.30686e+06	4.50429e+06	2.38908e+07	1.74485e+07	1.16956e+07	1.93989e+07	1.03112e+07	1.35694e+07	8.24689e+06	7.8733e+06	1.92003e+07	9.774e+06	1.45191e+07	8.639e+06	1.77894e+07	8.28969e+06	9.33292e+06	1.03004e+07	1.80057e+07	7.75807e+06	1.2086e+07	1.9269e+07	8.1722e+06	7.91482e+06	1.68236e+07	9.24277e+06	7.55712e+06
Itaconic acid	0.991936	1.09969e+07	0	6.38609e+06	1.83037e+07	0	7.71206e+06	1.16511e+08	3.80543e+07	4.14366e+07	0	4.29747e+06	5.83163e+06	9.59713e+06	4.5733e+06	1.33822e+06	0	1.33811e+07	214809	6.92181e+06	5.62263e+06	1.62732e+08	1.2749e+06	4.38354e+08	2.30829e+07	1.71553e+07	2.36135e+06	3.12873e+08	2.37759e+06	3.25992e+07	0	2.74628e+07	4.66979e+06	5.21055e+06	1.35128e+07	257309	5.02443e+07	2.91141e+07	3.58788e+06	2.79453e+08	5.17974e+07	1.0113e+07	7.2765e+06	4.85846e+07	1.34372e+08	2.27632e+07	6.30618e+07	204134	870089
Methyl 2-aminobenzoate	0.991636	7.50721e+06	8.03804e+06	6.59148e+06	5.97787e+06	7.29836e+06	5.52255e+06	8.10149e+06	9.16416e+06	8.16795e+06	5.25526e+06	7.38532e+06	7.22624e+06	7.76184e+06	1.04674e+07	8.50707e+06	7.65795e+06	6.64596e+06	7.4504e+06	8.43963e+06	7.31036e+06	6.84525e+06	8.07058e+06	7.74536e+06	2.50786e+07	6.08959e+06	5.21279e+06	6.87138e+06	7.40654e+06	7.58305e+06	6.99974e+06	8.90084e+06	6.74323e+06	9.45765e+06	7.62095e+06	7.64095e+06	9.68813e+06	8.86622e+06	5.76979e+06	7.85905e+06	6.74345e+06	7.09081e+06	6.29665e+06	8.12002e+06	1.15458e+07	7.50277e+06	7.75987e+06	7.98779e+06	5.89296e+06
Citraconic acid	0.99069	3.41802e+07	8.34257e+06	1.05834e+07	1.8522e+07	1.81833e+07	1.46465e+07	1.75011e+07	3.0749e+07	0	1.10788e+07	1.85914e+07	1.90824e+07	1.79881e+07	1.60581e+07	1.17447e+07	1.96298e+07	1.79544e+07	1.87959e+07	1.80692e+07	2.34174e+07	9.7304e+07	1.70793e+07	8.06952e+06	2.40711e+07	3.08664e+07	1.93579e+07	3.70237e+08	2.26402e+07	1.04273e+08	2.07411e+07	1.83694e+07	2.49356e+07	1.87543e+07	2.67412e+07	2.69724e+07	3.1916e+09	2.87523e+07	1.85359e+07	2.62988e+07	7.42598e+07	2.77367e+07	3.33275e+07	7.07074e+07	5.21855e+07	4.59741e+07	3.04576e+07	3.21449e+07	1.31351e+07
1-Methylhypoxanthine	0.990517	7.52373e+07	2.53634e+07	4.68587e+07	6.50017e+07	2.49501e+06	5.66224e+07	2.24776e+08	4.5607e+07	1.01916e+08	6.20175e+06	3.60545e+07	4.10593e+07	3.86072e+07	9.57681e+06	1.84936e+07	1.13481e+07	5.25084e+07	1.22246e+07	2.70719e+07	5.71923e+07	1.47166e+09	8.44581e+06	4.35082e+08	5.16546e+07	8.75875e+07	2.3586e+07	3.11282e+08	2.28315e+07	8.83144e+07	1.01896e+07	2.93617e+07	4.52776e+07	3.50682e+07	6.6889e+07	2.73577e+07	1.33101e+08	5.45249e+07	2.69439e+07	3.62021e+08	2.3419e+08	5.78318e+07	4.13789e+07	1.18958e+08	2.07352e+08	7.84418e+07	6.84483e+07	2.34043e+07	8.31048e+06
Alline	0.990485	0	0	0	0	0	0	820746	221279	653628	0	0	1.27345e+06	191747	0	0	3.8533e+06	5.78956e+06	0	0	0	710667	106154	4.19844e+06	125561	2.4964e+07	0	2.46347e+07	0	390538	1.62214e+06	0	0	1.94563e+06	0	0	0	0	0	209495	607908	159752	2.60791e+06	563074	749665	73442	311653	75835.6	0
Dopamine quinone	0.990234	6.83149e+06	5.51734e+06	5.57543e+06	3.47541e+06	5.16204e+06	7.95752e+06	5.58308e+06	1.43007e+07	5.72972e+06	7.55918e+06	5.2118e+06	5.09746e+06	5.27718e+06	5.77586e+06	6.16254e+06	5.43127e+06	3.64486e+06	5.29608e+06	8.26984e+06	5.49721e+06	7.28465e+06	5.20204e+06	6.35799e+06	6.16132e+06	1.11482e+07	1.36365e+07	6.41169e+06	9.41693e+06	5.67173e+06	5.65974e+06	1.75705e+06	3.63837e+06	1.20112e+07	5.8004e+06	6.06551e+06	3.63369e+06	5.83108e+06	6.02902e+06	5.27048e+06	5.04253e+06	7.51723e+06	7.40578e+06	5.74913e+06	7.87583e+06	6.9141e+06	5.12639e+06	6.73705e+06	6.32189e+06
3-Methylguanine	0.990004	2.23315e+08	1.05454e+08	1.55067e+08	2.08442e+08	4.75687e+06	2.5893e+08	4.15917e+08	2.30444e+08	3.30123e+08	1.04366e+07	3.55089e+07	6.38539e+07	1.77462e+08	2.32666e+07	9.77217e+07	1.95103e+07	1.8245e+08	4.74935e+07	1.13291e+08	1.58e+08	7.05574e+08	5.03198e+07	9.51859e+08	1.48237e+08	5.40756e+08	3.51827e+07	9.19938e+08	3.93229e+07	2.47816e+08	2.65324e+07	7.28583e+07	2.09675e+08	2.11916e+08	1.6509e+08	3.08805e+07	4.76978e+08	1.7498e+08	9.14681e+07	3.60807e+08	4.44805e+08	2.76428e+08	1.98975e+08	3.9365e+08	3.51564e+08	2.6262e+08	1.65813e+08	4.75243e+07	2.73071e+07
Trimethylamine N-oxide	0.989756	8.8996e+06	6.00363e+06	5.32141e+06	4.1608e+06	1.32283e+06	1.1222e+07	1.38785e+07	8.9103e+06	1.64038e+07	1.43749e+06	5.86334e+06	1.07076e+07	2.57979e+06	2.40675e+06	3.22293e+06	3.25428e+06	3.56802e+06	4.53123e+06	6.16127e+06	9.47057e+06	5.31487e+07	1.30208e+06	4.60935e+06	1.05469e+07	7.59123e+07	3.57215e+06	5.97822e+07	5.71369e+06	1.68987e+07	1.08264e+06	1.26562e+07	5.80129e+06	7.06791e+06	7.55805e+06	1.78459e+06	2.31114e+06	1.13477e+07	8.27956e+06	3.20358e+07	1.3414e+07	1.4959e+07	1.49507e+07	2.00463e+07	2.06121e+07	3.69864e+07	2.22517e+07	2.81485e+06	1.52722e+06
L-Malic acid	0.989373	5.87932e+06	6.14466e+06	8.3476e+06	7.29763e+06	1.99851e+06	4.44741e+06	9.75517e+06	5.98134e+06	9.42987e+06	4.1291e+06	4.28621e+06	3.43713e+06	7.28528e+06	7.63357e+06	6.20605e+06	8.44458e+06	1.07846e+07	4.03194e+06	3.1142e+06	2.54665e+06	9.84779e+06	2.46097e+06	1.0903e+07	4.9088e+06	5.28479e+06	2.86571e+06	1.05129e+07	7.38278e+06	4.56717e+06	2.75937e+06	1.89592e+07	6.89525e+06	5.38325e+06	6.0027e+06	3.6112e+06	1.01205e+07	1.19387e+07	2.24551e+06	1.16844e+07	1.13368e+07	7.44396e+06	2.38171e+06	5.08705e+06	1.4206e+07	5.67348e+06	8.20003e+06	1.58139e+06	4.05991e+06
(R)-mandelic Acid	0.988256	3.60281e+07	1.24938e+07	2.54169e+07	3.49188e+07	5.06825e+06	3.13182e+07	1.76367e+08	4.28602e+07	8.25398e+07	5.66912e+06	1.65631e+07	1.64148e+07	6.08088e+07	4.80862e+06	1.02338e+07	9.98348e+06	2.61208e+07	8.6004e+06	1.79989e+07	3.21349e+07	7.63043e+07	5.54425e+06	7.65704e+07	2.65382e+07	1.93385e+08	1.16174e+07	1.85105e+08	8.35996e+06	8.49619e+07	7.95887e+06	3.65164e+07	2.89449e+07	2.60828e+07	2.94574e+07	1.12712e+07	7.32908e+07	3.29687e+07	1.41072e+07	5.3143e+07	6.9205e+08	2.58503e+07	3.23918e+07	8.52604e+07	1.89771e+08	6.17186e+07	7.53017e+07	1.53823e+07	6.41381e+06
Theophylline	0.988019	1.38581e+06	1.79022e+08	1.3525e+08	0	7.05866e+06	7.985e+06	1.24458e+09	545172	2.10972e+08	8.817e+07	1.95051e+08	2.92948e+08	480030	2.10455e+07	1.19573e+08	2.70281e+07	9.64437e+07	150688	594758	1.19311e+06	1.67312e+09	9.02802e+06	9.18538e+08	4.36495e+08	5.98123e+06	7.23659e+07	1.05953e+08	1.05863e+07	2.6688e+08	156350	1.50247e+06	1.26083e+06	917052	0	8.84237e+06	6.22076e+07	6.79637e+07	5.96887e+06	4.66918e+06	1.89583e+09	1.14643e+08	4.91502e+08	4.03373e+06	1.59458e+08	6.04925e+07	8.55932e+07	304926	2.55495e+07
N-Acetylleucine	0.987691	5.59995e+06	2.92858e+06	820185	4.13595e+06	997840	2.2067e+06	4.3573e+06	8.2986e+06	1.17712e+06	498380	1.66318e+06	2.0801e+06	2.1984e+06	1.06411e+06	451154	1.08353e+06	552924	553783	1.19807e+07	4.35586e+06	2.47977e+07	1.18777e+06	6.86719e+06	899154	1.21906e+06	1.25608e+06	5.23827e+07	2.43548e+06	742480	598413	1.23547e+06	847581	4.05007e+06	2.13956e+06	1.94646e+06	3.35835e+06	3.99052e+06	6.24558e+06	3.60032e+06	1.45334e+06	5.23793e+06	934036	2.3723e+06	9.25837e+06	3.48899e+07	769068	3.1857e+06	646035
Fumaric acid	0.987569	1.68004e+07	1.78335e+07	2.65442e+07	2.44094e+07	1.63017e+07	4.08102e+07	1.13655e+08	7.58189e+06	5.83079e+07	1.68665e+07	1.76497e+07	2.97824e+07	1.18182e+08	1.73924e+07	1.29745e+07	1.86091e+07	3.19472e+07	2.7343e+07	1.59442e+07	4.55475e+07	1.76835e+08	1.84434e+07	7.53757e+10	4.60018e+09	4.48784e+07	2.04484e+07	1.67344e+08	2.05483e+07	8.02376e+07	2.18993e+07	4.58931e+07	3.95657e+07	2.9912e+07	4.90494e+07	2.49561e+07	4.35181e+07	5.33157e+07	2.00244e+07	1.73819e+08	1.21157e+08	3.20775e+07	3.54678e+07	1.2162e+08	1.15788e+08	2.31804e+07	4.62949e+07	3.00898e+07	2.06849e+07
2-Piperidinone	0.987563	1.43938e+07	9.10885e+06	1.21517e+07	2.86598e+07	2.36322e+06	1.37407e+07	3.43632e+07	1.83875e+07	1.75004e+07	7.44181e+06	8.15082e+06	1.01462e+07	1.55832e+07	4.2662e+06	1.26267e+07	6.77944e+06	1.54494e+07	4.76436e+06	1.24901e+07	1.18816e+07	3.28257e+07	6.27351e+06	2.30483e+07	1.11627e+07	1.86345e+07	9.27099e+06	5.79922e+07	9.68301e+06	2.47962e+07	7.93037e+06	1.32732e+07	1.30643e+07	1.91169e+07	1.26339e+07	8.19149e+06	3.65344e+07	1.75841e+07	1.88677e+07	5.86211e+07	3.90835e+07	3.17402e+07	2.48235e+07	5.20088e+07	5.14421e+07	2.69157e+07	1.58668e+07	6.52282e+06	4.28499e+06
Malonic acid	0.986878	3.53264e+07	2.5376e+07	3.87767e+07	6.61633e+07	1.40112e+07	5.02236e+07	2.77856e+08	8.26056e+07	1.42376e+08	1.99083e+07	2.89894e+07	3.61316e+07	5.18212e+07	3.34294e+07	3.26882e+07	1.49447e+07	5.30466e+07	2.35275e+07	4.4257e+07	3.58005e+07	2.29333e+08	2.13745e+07	1.59396e+08	6.59629e+07	1.0595e+08	2.75038e+07	3.97497e+08	3.34672e+07	9.133e+07	1.35053e+07	8.07401e+07	3.7184e+07	3.28435e+07	4.51443e+07	2.08357e+07	1.4711e+08	8.0905e+07	3.10712e+07	3.28767e+08	1.55024e+08	3.88394e+07	4.69404e+07	1.38456e+08	2.10818e+08	6.30078e+07	8.94595e+07	2.72046e+07	2.45168e+07
2-Furoylglycine	0.986586	7.55026e+06	7.92522e+06	7.36551e+06	3.7837e+06	0	8.6854e+06	1.29654e+07	1.61722e+07	2.17103e+07	0	4.32249e+06	2.79947e+06	1.61124e+06	46746.9	4.32063e+06	3.07902e+06	704642	0	6.14578e+06	3.49981e+06	1.64765e+06	0	5.83305e+06	7.07754e+06	1.8459e+07	116392	3.57415e+07	1.13896e+06	3.89991e+07	0	2.74384e+06	8.9719e+06	5.63172e+06	3.2631e+06	0	1.14849e+07	7.9621e+06	5.65783e+06	3.74169e+07	5.41935e+06	9.82087e+06	3.26963e+06	2.17456e+07	1.42343e+07	1.09513e+07	8.1582e+06	8.79341e+06	2.49898e+06
Uracil	0.986582	5.5333e+06	3.48083e+06	4.04852e+06	5.42921e+06	2.76878e+06	5.21237e+06	6.1121e+07	5.46832e+06	2.12806e+07	2.73803e+06	3.42831e+06	3.52412e+06	3.73326e+06	8.03737e+06	3.53408e+06	3.25692e+06	4.25673e+06	1.72103e+06	3.48083e+06	3.87597e+06	3.48448e+07	2.82841e+06	1.31459e+08	5.61124e+06	1.46013e+07	2.86924e+06	4.91002e+07	3.30912e+06	1.35257e+07	2.73321e+06	5.10487e+06	5.26271e+06	4.17848e+06	5.41801e+06	3.30957e+06	1.57052e+07	6.29822e+06	2.92075e+06	4.11957e+07	2.58513e+07	6.77716e+06	4.82299e+06	3.46316e+07	2.62716e+07	1.88178e+07	2.23372e+07	2.99493e+06	2.7191e+06
Phenylacetaldehyde	0.986414	2.19367e+07	4.8176e+06	9.26e+06	1.61878e+07	184101	2.59208e+07	8.73124e+07	1.56968e+07	3.26453e+07	555930	2.58493e+06	3.23665e+06	8.91793e+06	2.55138e+06	3.28554e+06	952184	9.87044e+06	2.26456e+06	8.071e+06	1.07478e+07	6.21275e+07	868047	5.73543e+07	9.20758e+06	1.61511e+07	2.39276e+06	1.34748e+08	1.00629e+06	2.4469e+07	1.54298e+06	5.25184e+06	1.00394e+07	9.30785e+06	1.10159e+07	1.74591e+06	1.43537e+07	1.19351e+07	4.08214e+06	4.25109e+07	3.08439e+07	1.93814e+07	1.58418e+07	4.67212e+07	1.36564e+08	2.5341e+07	9.24313e+06	3.10871e+06	1.77339e+06
1'-Acetoxyeugenol acetate	0.986366	863864	0	78198	606736	68425.2	388184	3.16008e+06	300584	998831	11884.6	255389	155956	145073	92661.7	57558.7	378205	687743	96918.7	72118.6	144063	2.90582e+06	28755.1	8.9252e+06	704276	683276	270423	5.76037e+06	104953	1.02351e+06	74735.2	446223	154089	131288	94257.6	2.90958e+06	832907	368050	285677	3.78407e+06	2.11422e+06	676260	2.33643e+06	1.4773e+06	1.39173e+07	504175	936036	151992	55120.8
5'-Methylthioadenosine	0.986333	504564	1.05817e+06	458381	491171	27566.3	1.18846e+06	0	871088	601711	0	337657	420058	629869	0	104160	0	636155	0	0	1.05382e+06	1.94126e+06	0	845213	258985	193637	0	160696	84073.6	51185.8	0	88271.6	249646	1.2731e+06	69883.1	0	224053	98949.6	715010	498764	361857	143160	1.01939e+06	863916	452134	671252	1.07325e+06	0	71706.8
2,6-Dimethylpyrazine	0.986317	6.69524e+06	5.1506e+06	6.37116e+06	7.24178e+06	721468	1.31484e+07	2.7299e+07	1.10046e+07	1.10727e+07	1.01135e+06	4.77227e+06	1.06152e+06	5.87589e+06	5.6024e+06	4.35804e+06	5.48107e+06	7.40555e+06	5.2075e+06	3.85321e+06	5.51103e+06	1.89273e+07	1.35524e+06	4.58034e+07	5.58355e+06	1.60879e+07	4.29029e+06	7.5494e+07	1.00573e+06	2.04838e+07	5.9166e+06	6.74868e+06	1.28517e+07	7.92598e+06	4.05897e+06	972927	1.45152e+07	6.91135e+06	6.62228e+06	9.74153e+07	1.14154e+07	9.56973e+06	4.65935e+06	6.44476e+06	2.6586e+07	1.34107e+07	8.30395e+06	1.09623e+06	1.73546e+06
Oleic acid	0.986031	1.47859e+08	1.26261e+08	6.41119e+07	1.41862e+08	5.9245e+07	3.33391e+08	3.92429e+07	8.53441e+07	4.26989e+07	1.98997e+08	9.45274e+07	2.18231e+08	1.53193e+08	1.0123e+08	5.13285e+08	3.41614e+08	3.07467e+08	2.65759e+08	7.58085e+07	5.80201e+07	1.0032e+07	1.33389e+08	2.82101e+06	8.76322e+07	1.06201e+08	1.57209e+08	2.58792e+07	1.1255e+08	9.47229e+07	1.73034e+08	8.06724e+07	1.13154e+08	8.82114e+07	2.05108e+08	1.80493e+08	6.58567e+07	1.55253e+08	9.88795e+07	5.51337e+06	7.21615e+07	3.79379e+07	1.27987e+08	1.21151e+08	6.75335e+07	2.09704e+08	1.31691e+08	1.48398e+08	1.34525e+08
4-Hydroxybenzylamine	0.986019	1.55689e+08	2.87877e+07	6.79187e+07	3.3101e+08	1.21975e+07	4.20794e+07	4.08927e+08	6.21797e+07	6.96468e+08	1.94099e+07	1.34874e+08	1.38787e+07	2.65689e+07	7.98804e+06	2.36849e+07	2.61671e+07	2.63504e+08	9.87255e+06	1.49942e+07	4.52598e+07	3.4373e+08	1.51686e+07	6.75087e+07	4.18244e+08	3.55076e+08	2.22789e+07	2.77624e+06	2.72698e+07	2.80249e+08	2.0095e+07	3.52155e+07	1.03905e+08	2.23178e+08	1.26077e+08	1.31447e+07	3.28558e+08	8.17525e+07	3.49e+07	2.23967e+09	1.05189e+08	9.1666e+07	1.43097e+07	8.35984e+08	3.46011e+08	2.79763e+08	2.85707e+08	2.69516e+07	2.34409e+07
Niacinamide	0.985723	1.96199e+07	5.97456e+06	9.45962e+06	1.4639e+07	2.89482e+06	1.72944e+07	9.11383e+07	2.90651e+07	6.92487e+07	3.36177e+06	5.52394e+06	7.43007e+06	1.24613e+07	9.25948e+06	4.04345e+06	1.76885e+06	2.27237e+07	1.29566e+06	5.61331e+06	1.18923e+07	1.74956e+08	684022	1.79839e+08	1.81022e+07	3.75009e+07	4.27546e+06	2.32484e+08	6.76231e+06	4.64848e+07	3.03139e+06	4.63814e+07	1.69064e+07	1.28703e+07	1.60479e+07	7.87682e+06	4.92041e+07	2.32157e+07	2.40933e+06	1.09895e+08	9.37666e+07	2.18348e+07	1.32845e+07	8.52639e+07	1.08346e+08	2.56498e+07	3.86126e+07	3.19887e+06	1.76055e+06
N4-Acetylcytidine	0.985582	2.41321e+07	7.9439e+06	1.48845e+07	2.00128e+07	389048	2.03502e+07	1.04279e+08	2.49163e+07	8.46552e+07	1.43724e+06	7.33984e+06	6.91747e+06	1.58312e+07	1.0947e+06	7.08218e+06	3.18501e+06	1.28339e+07	1.84286e+06	1.20184e+07	1.43201e+07	971619	1.30497e+06	2.87621e+08	1.94271e+07	5.06973e+07	5.28261e+06	1.97144e+08	6.19525e+06	5.20611e+07	4.23474e+06	1.11856e+07	1.90385e+07	1.67777e+07	2.09499e+07	4.99157e+06	6.57984e+07	2.00141e+07	6.25165e+06	1.14092e+08	9.78739e+07	2.36788e+07	1.58027e+07	9.94121e+07	1.11599e+08	5.30029e+07	3.67352e+07	6.72778e+06	2.36719e+06
3-Methylcytosine	0.985102	4.48579e+07	2.05508e+07	3.64677e+07	4.22142e+07	9.8862e+06	5.24762e+07	8.32817e+07	4.92201e+07	1.15394e+08	1.13595e+07	1.82447e+07	6.00163e+06	3.47493e+07	1.13152e+07	1.49593e+07	1.49354e+07	3.4335e+07	1.12434e+07	2.6707e+07	4.67302e+07	1.44107e+08	1.15692e+07	2.05455e+08	3.62143e+07	8.86386e+07	1.56799e+07	1.75463e+08	2.12123e+07	8.99792e+07	1.06992e+07	2.5928e+07	4.67181e+07	4.20559e+07	4.49242e+07	1.22801e+07	8.63484e+07	4.83852e+07	1.83925e+07	8.51204e+07	1.44926e+08	4.37602e+07	3.84436e+07	1.88916e+08	1.13848e+08	8.85716e+07	6.67133e+07	1.72235e+07	1.39778e+07
Fumonisin A2	0.985043	0	0	1.48361e+06	594739	555032	0	0	2.47383e+06	681833	0	0	0	0	0	919263	0	109868	0	0	34316.4	1.21263e+07	449635	2.62694e+06	30210.6	1.38187e+06	0	448115	0	0	700813	0	138515	111262	251787	30934.5	0	0	0	0	0	0	0	0	0	0	6.99854e+06	102834	0
Undecanoic acid	0.984978	3.38867e+07	2.01993e+07	2.36879e+07	3.13593e+07	4.28026e+07	1.38406e+07	3.0556e+07	2.82933e+07	2.31684e+07	4.06675e+07	2.36733e+07	3.0057e+07	4.23163e+07	4.75779e+07	3.59695e+07	4.00255e+07	3.10597e+07	4.44002e+07	4.4071e+07	6.34293e+07	3.77669e+06	3.9291e+07	0	2.44126e+07	3.483e+07	5.84486e+07	7.67184e+06	5.03488e+07	2.73391e+07	3.90675e+07	4.6835e+07	3.20866e+07	6.31405e+07	4.60296e+07	2.2401e+07	1.95311e+07	3.59678e+07	4.53207e+07	7.54376e+06	1.10023e+06	3.19895e+07	3.50034e+07	2.05976e+07	9.49681e+06	8.87007e+06	3.33903e+07	3.28323e+07	3.98612e+07
7-Aminomethyl-7-carbaguanine	0.984767	5.7345e+06	5.75713e+06	4.27727e+06	1.08203e+07	1.6809e+07	1.20104e+07	1.60636e+07	3.96644e+07	3.85244e+07	538609	6.22492e+06	2.68967e+06	4.63395e+06	690723	3.78055e+06	1.3108e+06	9.3731e+06	963329	6.29248e+06	1.2091e+07	4.41872e+07	6.16047e+06	5.56432e+07	8.72359e+06	7.515e+06	1.28822e+06	3.66298e+07	1.77297e+06	1.15661e+07	2.82933e+06	3.76437e+06	3.90682e+06	9.76602e+06	5.12578e+06	815653	1.23943e+07	7.2671e+06	5.61063e+06	3.18457e+07	2.39691e+07	6.27591e+06	4.16347e+06	2.76762e+07	2.69185e+07	5.39798e+07	1.03901e+07	4.70787e+06	1.15987e+06
N-Acetylhistidine	0.984566	1.14206e+08	3.58748e+07	7.6597e+07	5.96575e+07	2.92586e+06	5.25573e+07	2.0868e+08	9.02726e+07	8.66029e+07	9.59591e+06	6.92254e+07	3.77543e+07	4.70456e+07	1.88995e+07	2.67003e+07	1.72051e+07	4.26671e+07	1.34029e+07	3.70631e+07	4.97172e+07	1.51161e+08	1.2261e+07	6.2323e+08	3.61515e+07	1.15026e+08	1.62716e+07	2.40097e+08	2.20323e+07	1.27694e+08	2.38959e+07	2.89879e+07	5.09989e+07	4.12616e+07	4.70717e+07	2.51576e+07	1.02575e+08	473999	4.28856e+07	9.54737e+07	1.44197e+08	3.31001e+08	6.10911e+07	1.23703e+08	1.47767e+08	6.00377e+07	3.434e+07	2.90651e+07	1.05825e+07
Gibberellin A1 glucosyl ester	0.984494	0	0	0	0	0	0	0	64447.9	0	0	0	0	0	0	0	0	0	0	0	0	0	0	0	0	0	0	0	492642	0	0	0	0	0	0	0	0	0	0	55907.8	0	418357	0	0	0	0	0	0	15971.8
2,4-Toluenediamine	0.984487	8.69936e+06	1.0989e+07	8.6859e+06	2.15399e+06	5.7475e+06	9.26807e+06	8.65494e+06	7.55703e+06	9.04466e+06	6.01633e+06	4.80719e+06	7.99396e+06	8.51063e+06	9.81994e+06	1.13449e+07	6.03846e+06	1.03546e+07	4.28397e+06	1.18089e+07	8.05555e+06	5.14173e+06	3.91314e+06	7.10645e+06	8.21123e+06	4.44932e+06	6.87188e+06	2.44581e+06	5.25489e+06	9.33046e+06	6.60118e+06	1.16893e+07	8.58676e+06	9.43855e+06	9.5724e+06	6.52773e+06	9.39776e+06	7.02696e+06	1.05132e+07	2.56391e+07	5.90425e+06	1.08993e+07	9.61641e+06	7.00278e+06	4.77427e+06	7.46869e+06	6.16984e+06	7.21426e+06	5.74352e+06
TG(18:1(9Z)/16:0/22:5(7Z,10Z,13Z,16Z,19Z))	0.984084	503595	518864	369666	449566	486041	491940	422462	403112	504159	244730	482579	491291	453752	560663	463653	471334	265144	399146	497609	461153	481622	432636	556342	474015	450310	453535	441581	501279	602334	479812	601826	523330	431775	496484	441779	573775	552638	548719	440162	357801	520618	368136	488649	581996	503633	532498	434958	397521
3-O-Methylniveusin A	0.983654	483866	401998	1.28935e+06	313115	423446	457349	837725	0	105699	479879	704504	516207	763407	0	501691	665700	246935	2.98032e+06	669507	556252	1.74144e+06	2.27427e+06	0	733888	659312	1.03558e+06	636758	999376	614758	107378	190425	444619	189480	1.45954e+06	1.02165e+06	223749	262876	131191	0	0	511646	203091	2.43461e+06	1.27598e+06	521986	1.76067e+06	205660	1.89545e+06
D-Proline	0.983581	1.66204e+07	9.60794e+06	1.64401e+07	2.60476e+07	1.71214e+06	2.09542e+07	2.24825e+08	3.30049e+07	3.01386e+07	3.33013e+06	7.30183e+06	3.02086e+07	7.6775e+06	1.00178e+07	6.47495e+06	8.65685e+06	1.05627e+07	3.15348e+06	6.89018e+06	1.04702e+07	5.60718e+07	2.51238e+06	3.80058e+08	1.36945e+07	2.5936e+07	6.18061e+06	1.01417e+08	8.13557e+06	3.33362e+07	3.79103e+06	1.04916e+07	1.07501e+07	1.98448e+07	1.29745e+07	6.12009e+06	2.45608e+07	1.47253e+07	2.80782e+06	6.84918e+07	7.00061e+07	3.28848e+07	1.56184e+07	1.05556e+08	1.17613e+08	3.62734e+07	5.15472e+08	3.08686e+06	3.90704e+06
1,2,3,4-Tetrahydro-b-carboline-1,3-dicarboxylic acid	0.983306	0	375986	0	455523	250622	0	0	0	0	96384.4	0	146668	0	2.97401e+06	288760	301848	220283	144410	209346	414232	0	213918	8.39771e+06	396355	0	75172.4	0	1.65437e+06	0	329461	124695	62983.7	0	0	37855.5	0	1.77648e+06	128150	796180	562948	0	603371	0	710053	0	1.78448e+06	0	78412.7
Diacetone alcohol	0.983003	7.70781e+06	7.02565e+06	4.94344e+06	4.87794e+06	7.05981e+06	6.3467e+06	5.19376e+06	8.15242e+06	5.58503e+06	5.16557e+06	5.67562e+06	3.99592e+06	2.63924e+06	6.77563e+06	5.92919e+06	6.3929e+06	4.95739e+06	5.92356e+06	6.27124e+06	5.42848e+06	4.58146e+06	4.35318e+06	0	4.96899e+06	6.51278e+06	2.80668e+06	964121	5.45459e+06	6.58017e+06	7.40153e+06	7.44829e+06	7.09806e+06	2.08726e+06	2.21031e+06	6.1209e+06	5.56135e+06	7.20783e+06	1.9931e+06	5.14791e+06	4.84432e+06	4.70064e+06	2.85946e+06	1.9968e+06	5.60564e+06	4.69775e+06	5.24034e+06	5.35496e+06	5.97545e+06
(+)-2,3-Dihydro-3-methyl-1H-pyrrole	0.982789	2.74492e+07	1.28767e+07	4.7074e+07	3.00469e+07	1.47737e+06	2.08352e+07	7.59286e+07	2.45923e+07	6.01817e+07	3.17863e+06	1.01586e+07	1.77543e+07	1.78904e+07	3.749e+06	2.85036e+06	5.17549e+06	1.47642e+07	4.08749e+06	3.15427e+06	2.36365e+07	5.98753e+07	4.02164e+06	2.90434e+07	1.51206e+07	3.58398e+07	1.24526e+07	6.71321e+07	8.3236e+06	7.4196e+07	8.59907e+06	2.31331e+07	3.75832e+07	1.37902e+07	2.5829e+07	6.45292e+06	3.33801e+07	1.80115e+07	1.31801e+07	6.45678e+07	1.4021e+08	9.32983e+07	2.14651e+07	6.27662e+07	4.62632e+07	4.92987e+07	5.88853e+07	5.89084e+06	4.97421e+06
Gibberellin A55	0.982739	700710	206607	345779	497214	351423	331873	107838	0	182806	296263	626631	177823	197307	205684	69663.1	30419.9	37489.7	0	183134	45036.7	194386	332736	0	147595	97940.8	243226	0	733854	0	251854	404384	418511	116577	52947.1	326315	329859	71391.7	196019	0	0	626109	143391	3.86503e+06	102543	96875	296025	395533	807928
1-Methylhistamine	0.982686	6.20994e+07	3.98335e+07	3.82413e+07	5.75801e+07	3.17286e+07	6.97419e+07	5.94563e+07	5.2731e+07	5.53107e+07	3.421e+07	3.58494e+07	3.7866e+07	4.75585e+07	3.51163e+07	4.48568e+07	3.73024e+07	4.3835e+07	3.55366e+07	4.29269e+07	4.63883e+07	1.35022e+08	3.58498e+07	3.1524e+07	4.4849e+07	8.74734e+07	3.87441e+07	2.26422e+08	3.0931e+07	9.78712e+07	3.71148e+07	4.30985e+07	6.05292e+07	3.75228e+07	4.10324e+07	3.22152e+07	6.85775e+07	3.71361e+07	4.62602e+07	2.72646e+08	5.2973e+07	6.78814e+07	4.45915e+07	3.12537e+07	9.38056e+07	7.25039e+07	5.39407e+07	3.86747e+07	3.72123e+07
Acetaminophen	0.982672	2.60348e+06	3.13943e+06	4.27764e+06	3.40053e+06	2.06152e+06	2.19941e+06	1.94967e+07	2.88774e+06	5.43201e+06	2.81218e+06	3.81881e+06	3.52514e+06	4.39511e+06	2.57041e+06	2.43897e+06	2.46967e+06	2.8054e+06	2.66485e+06	3.53735e+06	3.11012e+06	1.37789e+08	1.13009e+06	1.59691e+08	4.59398e+06	4.63756e+06	3.42915e+06	2.51108e+07	2.22128e+06	4.66404e+06	2.12123e+06	1.4138e+06	3.54134e+06	2.43256e+06	5.10221e+06	2.06719e+06	6.58172e+06	2.70616e+06	2.26676e+06	3.27923e+07	1.7185e+07	3.29241e+06	3.26412e+06	7.35046e+06	1.4602e+07	3.96893e+06	5.69875e+06	3.22386e+06	3.2306e+06
Fluoxetine glucuronide	0.982502	0	0	55159.6	111284	0	74965.8	3.41758e+06	0	947917	0	0	0	91626.2	14475	44997.2	0	0	0	0	26246.4	81165.5	0	1.69581e+06	0	0	0	0	18654	53449.9	0	0	0	0	90661.4	0	0	0	0	5.59105e+06	1.09004e+06	21167.2	0	0	64233.1	63743.1	0	0	0
Nervonyl carnitine	0.982017	1.12284e+07	9.7163e+06	1.03111e+07	1.03685e+07	1.21952e+07	1.32584e+07	4.90997e+06	7.04551e+06	4.86459e+06	1.31397e+07	1.17562e+07	1.05412e+07	1.0003e+07	5.32442e+06	7.19018e+06	1.08607e+07	7.43826e+06	1.03599e+07	5.3332e+06	1.02141e+07	7.96765e+06	9.85248e+06	1.34859e+07	1.05482e+07	1.37648e+07	9.85222e+06	1.47454e+07	1.04099e+07	5.35816e+06	1.35754e+07	2.81989e+06	1.06961e+07	1.10257e+07	1.34005e+07	1.5249e+07	1.02263e+07	1.18579e+07	7.45333e+06	6.2784e+06	5.25001e+06	8.30592e+06	6.58372e+06	3.71722e+06	2.36258e+06	4.7648e+06	2.97715e+06	1.11334e+07	9.89538e+06
1-Amino-propan-2-ol	0.98148	6.75596e+06	5.832e+06	3.40119e+06	3.45468e+06	777708	1.12773e+07	5.06969e+06	1.52981e+06	1.05568e+07	1.81083e+06	1.64291e+06	3.93716e+06	3.90541e+06	4.22626e+06	1.69708e+06	1.78414e+06	3.9665e+06	1.86229e+06	2.08746e+06	3.77743e+06	2.84428e+07	1.35075e+06	5.19043e+06	1.25837e+07	1.08603e+07	1.16498e+06	1.25029e+07	2.59997e+06	1.24416e+07	1.58e+06	2.0538e+07	6.66961e+06	1.35822e+06	2.77453e+06	3.73675e+06	8.85708e+06	6.00613e+06	1.80986e+06	6.84727e+06	7.88015e+06	3.41336e+06	3.23789e+06	4.79871e+06	1.47399e+07	5.9219e+06	2.37408e+06	1.11827e+06	1.94681e+06
4-Hydroxy-2,6-dimethylaniline	0.981059	1.73852e+06	1.54975e+06	1.57974e+06	1.7557e+06	1.48833e+06	1.57697e+06	3.47651e+06	1.74012e+06	1.39092e+06	723333	1.40628e+06	1.46791e+06	1.5408e+06	1.81792e+06	1.60355e+06	1.34659e+06	1.56619e+06	1.63336e+06	1.51402e+06	1.56872e+06	2.13697e+06	1.73767e+06	6.37884e+06	1.57988e+06	996819	1.62652e+06	6.30674e+06	1.70436e+06	1.50557e+06	1.64285e+06	1.6691e+06	1.6263e+06	1.52737e+06	1.60398e+06	1.47711e+06	1.70208e+06	3.3208e+06	1.41135e+06	1.29209e+06	1.59173e+06	1.74607e+06	1.4129e+06	1.87148e+06	2.12109e+06	1.53035e+06	1.27829e+06	1.43137e+06	1.8636e+06
2,5-Dihydro-2,4,5-trimethyloxazole	0.980333	2.42796e+07	2.21776e+07	2.84233e+07	2.39501e+07	1.56005e+07	2.16038e+07	1.09875e+08	1.35922e+07	1.13175e+08	1.96285e+07	2.4523e+07	2.1108e+07	3.82486e+07	4.37038e+07	1.84689e+07	1.9731e+07	1.92973e+07	2.71387e+07	2.23341e+07	2.00876e+07	3.04699e+07	1.09629e+07	4.55216e+07	2.81428e+07	1.93659e+07	1.75031e+07	9.30122e+07	2.43334e+07	2.27694e+07	1.68177e+07	1.08396e+08	2.22856e+07	2.21868e+07	1.43615e+07	2.51751e+07	3.30729e+07	4.16879e+07	4.75266e+07	3.45572e+07	4.92688e+07	3.46306e+07	2.47669e+07	4.24742e+07	4.03907e+07	3.69877e+07	2.17007e+07	3.71318e+07	2.61793e+07
L-Norleucine	0.979263	6.98882e+06	2.16462e+06	6.93726e+06	9.08001e+06	2.08298e+06	6.02026e+06	1.03493e+08	1.09214e+07	3.87452e+07	1.81475e+06	906452	1.00799e+06	2.06076e+06	939988	1.42161e+06	2.17542e+06	1.41777e+06	2.27554e+06	733535	3.67867e+06	4.60749e+07	1.84064e+06	5.51305e+08	6.03994e+06	2.29411e+07	1.8994e+06	1.80235e+08	1.31594e+06	2.84734e+07	1.30033e+06	1.24845e+06	7.43773e+06	4.05385e+06	7.02275e+06	1.9793e+06	2.04789e+07	4.54999e+06	1.48306e+06	1.32951e+08	1.12098e+08	1.07256e+07	5.1671e+06	5.92592e+07	7.61802e+07	3.01433e+07	9.0687e+07	5.18343e+06	1.66168e+06
8-Hydroxypurine	0.979263	2.35583e+06	2.96593e+06	5.43486e+06	4.35268e+06	2.23969e+06	3.24567e+06	2.94332e+06	2.69594e+06	5.06748e+06	2.36376e+06	872837	2.34785e+06	2.23049e+06	2.2382e+06	2.39316e+06	2.37414e+06	2.28084e+06	2.3654e+06	2.23313e+06	3.14649e+06	8.00027e+06	2.31102e+06	8.57992e+06	3.24565e+06	7.27224e+06	2.07017e+06	4.24819e+06	2.17856e+06	5.54345e+06	2.35494e+06	2.57369e+06	3.51715e+06	3.46885e+06	3.1615e+06	2.36363e+06	5.831e+06	2.37583e+06	2.30953e+06	9.65116e+06	5.18496e+07	1.07614e+07	3.74381e+06	9.31133e+06	1.56666e+07	4.75204e+06	9.40917e+06	2.22388e+06	2.31521e+06
9,10-epoxyoctadecanoic acid	0.979146	2.75302e+06	2.16512e+06	1.23179e+06	1.50338e+06	1.14993e+06	1.61018e+06	1.19213e+06	2.29698e+06	1.29185e+06	1.56754e+06	1.15422e+06	1.07321e+06	989757	2.2367e+06	1.33958e+06	1.84988e+06	1.18272e+06	1.5972e+06	1.60002e+06	1.14394e+06	1.38241e+06	951587	1.27323e+06	1.34769e+06	1.48033e+06	899342	1.02444e+06	1.36933e+06	1.58793e+06	8.80003e+06	1.80893e+06	6.58884e+06	1.09304e+06	1.39232e+06	1.75734e+06	1.26466e+06	2.00767e+06	918491	1.29348e+06	1.36617e+06	1.21055e+06	933141	1.31673e+06	1.50469e+06	1.21807e+06	1.02041e+06	1.27869e+06	1.58381e+06
(1x,2x)-Guaiacylglycerol 3-glucoside	0.979063	170457	0	94686.8	104377	0	191539	429047	132385	1.01443e+06	0	560894	60152	38285.7	24695.5	104437	0	65522.3	10492.2	76359.2	74782.8	1.74249e+06	0	6.02705e+06	1.21319e+06	275511	13863.1	248991	4.43926e+06	2.75345e+06	0	187595	128026	17611	196902	21343.8	693589	305769	185307	1.3945e+06	347316	4.95785e+06	154587	624926	997171	1.00864e+06	677478	44739.3	0
Acetone cyanohydrin	0.978902	1.6346e+07	2.11766e+07	1.37355e+07	2.6383e+07	8.99678e+06	1.99293e+07	8.87839e+07	3.74702e+07	5.90176e+07	1.3142e+07	1.35296e+07	2.68011e+07	1.95392e+07	1.10659e+07	2.02408e+07	1.05144e+07	1.88279e+07	1.05632e+07	1.60976e+07	2.08803e+07	6.1496e+07	9.89063e+06	8.40406e+07	2.56247e+07	3.02558e+07	1.88222e+07	8.62487e+07	1.46245e+07	4.19764e+07	1.06624e+07	1.74389e+07	2.45576e+07	1.44179e+07	1.97812e+07	1.13728e+07	2.00671e+07	2.34048e+07	1.07928e+07	4.02177e+07	3.0294e+07	1.66757e+07	1.15912e+07	6.69534e+07	7.03507e+07	2.95711e+07	2.76103e+07	1.89296e+07	1.06104e+07
Arecaidine	0.978871	1.35734e+07	7.5889e+06	1.27893e+07	8.7784e+06	1.34511e+06	2.11902e+07	3.50073e+07	9.75532e+06	2.37608e+07	2.24977e+06	8.28546e+06	8.72581e+06	1.10421e+07	776521	5.40921e+06	4.40094e+06	8.49577e+06	2.03243e+06	6.49154e+06	8.36562e+06	1.24697e+07	1.66982e+06	3.73854e+07	2.84498e+07	1.4857e+07	4.87465e+06	3.01506e+07	5.54806e+06	2.35186e+07	5.07569e+06	8.11843e+06	1.55809e+07	5.0361e+06	1.4864e+07	2.4502e+06	1.05451e+07	1.26284e+07	2.71535e+06	2.3952e+07	2.13057e+07	2.47306e+07	1.04186e+07	2.01599e+07	3.36258e+07	1.12087e+07	1.57201e+07	6.09892e+06	3.34278e+06
Sucralose	0.978549	0	43306.8	22690	179936	0	25026.2	5.99907e+06	0	3.01305e+06	66498.4	150088	1.77884e+06	141665	0	330975	358861	73613.6	0	301669	23743	1.19647e+06	0	0	650198	255628	244624	2.25157e+07	3.56941e+06	416517	204531	100371	109861	466768	0	256436	568330	0	82407.5	248914	2.4841e+07	0	264467	1.021e+06	2.05603e+06	0	796168	34894	102933
Pipecolic acid	0.978345	6.10442e+06	6.62852e+06	1.52435e+07	5.97223e+06	4.13303e+06	4.32144e+06	8.09142e+06	1.12878e+07	1.48709e+07	4.0248e+06	4.52853e+06	7.64032e+06	5.43334e+06	8.35203e+06	4.02221e+06	4.3783e+06	5.72621e+06	4.43335e+06	5.14594e+06	4.9904e+06	4.25007e+07	4.60562e+06	9.84502e+07	9.69045e+06	8.89323e+06	4.04606e+06	1.08741e+08	5.1525e+06	3.10066e+07	4.40954e+06	2.29669e+07	1.78458e+07	6.0514e+06	4.04416e+06	5.07891e+06	9.50258e+06	6.15022e+06	4.6137e+06	4.18259e+07	3.36521e+07	2.61853e+07	6.13178e+06	1.54951e+07	2.88011e+07	9.55493e+06	3.66321e+07	4.05171e+06	4.70181e+06
N-Acetylputrescine	0.978282	5.22678e+07	1.14568e+07	2.95138e+07	5.31838e+07	1.23469e+06	2.29935e+07	8.3732e+07	2.0479e+07	1.51126e+07	4.25355e+06	1.33463e+07	2.54859e+07	2.67691e+07	6.62188e+06	1.37911e+07	1.48254e+07	5.37639e+07	7.40835e+06	3.87046e+07	1.754e+07	9.31747e+07	5.00801e+06	1.48176e+07	2.19286e+07	3.82404e+07	2.25534e+07	1.7515e+08	2.19839e+07	7.80591e+07	1.56546e+07	4.49927e+07	3.07004e+07	3.77508e+07	3.90983e+07	1.33429e+07	4.20458e+07	2.70886e+07	5.34078e+07	1.00932e+08	3.52528e+07	2.05965e+07	7.47808e+07	3.03226e+07	1.67519e+08	2.56484e+07	2.23984e+07	1.27978e+07	1.00518e+07
5-Aminoimidazole-4-carboxamide	0.977934	8.94449e+06	1.74331e+06	3.41403e+06	1.05821e+07	831739	3.6713e+06	2.83494e+07	6.05461e+06	5.62552e+07	949733	2.93724e+06	2.65701e+06	2.8223e+06	1.16366e+06	1.10103e+06	2.68556e+06	4.17906e+06	1.21783e+06	9.09488e+06	5.42539e+06	5.76824e+07	1.17288e+06	7.77849e+07	1.09129e+07	1.91392e+07	2.32363e+06	1.41465e+08	3.07451e+06	2.78637e+07	1.6032e+06	3.0193e+06	1.38111e+07	4.49387e+06	8.21017e+06	1.62465e+06	2.54296e+07	9.23206e+06	3.85865e+06	8.18299e+07	6.35489e+07	7.38564e+06	7.85858e+06	4.8759e+07	7.1194e+07	2.41274e+07	1.00147e+07	2.85002e+06	1.65917e+06
3-Methylhistidine	0.977927	5.98957e+06	1.08567e+07	3.73226e+06	6.21275e+06	4.27504e+06	7.14126e+06	5.69449e+08	8.3186e+06	4.44059e+07	3.99649e+06	1.83097e+06	4.58804e+06	4.26977e+06	2.77583e+07	4.29508e+06	4.08316e+06	8.24463e+06	2.83278e+06	3.79541e+06	4.23933e+06	2.93332e+08	4.63497e+06	2.63103e+09	1.86629e+07	5.66501e+07	3.2897e+06	8.39001e+08	5.85716e+06	2.55967e+07	3.87026e+06	4.72579e+07	3.89857e+06	8.90719e+06	1.61127e+07	2.44065e+06	2.96059e+07	9.5424e+06	9.19711e+06	3.05432e+09	2.95422e+07	1.52907e+07	1.06285e+07	8.78816e+07	1.62308e+09	1.78381e+07	2.7013e+07	3.86176e+06	6.04227e+06
Eremopetasitenin B2	0.977753	0	0	0	0	0	0	0	0	76798.8	0	0	0	0	0	17995.7	0	0	0	0	0	241137	0	826402	0	22792.7	0	0	448355	0	0	0	13000.9	0	0	0	115170	0	0	62283.3	0	367506	0	57322.9	49119.2	0	27907.6	0	0
Cyclic AMP	0.977716	2.18061e+06	896491	1.30392e+06	1.92703e+06	30358.2	1.82095e+06	9.2398e+06	2.89458e+06	5.4462e+06	128769	668157	590452	1.60758e+06	101622	678907	240520	1.31197e+06	148760	554558	1.13004e+06	1.69444e+07	107328	1.19575e+07	1.52115e+06	4.87543e+06	428454	1.96495e+07	548249	3.16393e+06	280186	884861	1.91118e+06	1.0094e+06	1.44156e+06	524639	4.78585e+06	2.08085e+06	679295	9.60715e+06	6.96331e+06	2.10338e+06	1.21099e+06	9.68406e+06	8.08673e+06	3.01612e+06	3.40973e+06	628794	205259
Propionylcarnitine	0.97744	5.84879e+06	3.57554e+07	4.28262e+07	5.12582e+06	876312	5.23614e+07	1.07606e+08	2.32124e+06	1.24143e+08	2.59177e+06	1.00546e+07	5.62764e+06	9.64387e+06	2.02744e+06	802392	3.536e+06	1.12154e+07	7.23715e+06	748195	2.85212e+07	1.81352e+08	3.98719e+06	4.68828e+08	2.61171e+08	4.48462e+07	3.07613e+07	1.46208e+07	4.38868e+06	5.54873e+07	597407	2.27902e+07	7.01371e+06	2.15645e+06	3.97526e+07	3.6945e+06	5.43554e+06	1.48417e+06	1.22445e+07	6.09608e+08	5.06311e+07	1.12866e+07	4.33103e+07	6.27255e+06	9.59443e+07	3.60013e+06	1.05806e+08	5.40183e+06	6.10847e+07
Octadecanamide	0.976855	9.81809e+06	3.97235e+06	5.29999e+06	7.02259e+06	2.58847e+06	6.98902e+06	3.80353e+06	4.51821e+06	5.18542e+06	5.04643e+06	5.10086e+06	2.90894e+06	8.71814e+06	3.79632e+06	2.82722e+06	5.28172e+06	6.5467e+06	6.14994e+06	5.61381e+06	2.7613e+06	6.45911e+06	5.68753e+06	7.77293e+06	5.90446e+06	4.93938e+06	8.03829e+06	5.03162e+06	3.07383e+06	5.50229e+06	3.16696e+06	3.98654e+06	7.60421e+06	4.42499e+06	6.10857e+06	7.53774e+06	3.33606e+06	4.66039e+06	6.28314e+06	6.31917e+06	4.75289e+06	4.64631e+06	4.12678e+06	4.33745e+06	4.46261e+06	7.35647e+06	6.98681e+06	7.8446e+06	4.37976e+06
Valyl-Proline	0.976556	1.01939e+08	7.71864e+06	7.52543e+07	1.12351e+08	1.34752e+06	8.32393e+06	3.15238e+08	5.92285e+07	2.68915e+08	6.06656e+06	3.2995e+07	1.25686e+07	2.79931e+07	4.03472e+06	2.75028e+07	2.11314e+07	6.85314e+07	9.47154e+06	5.30295e+07	5.96307e+07	3.94663e+08	6.28805e+06	2.44152e+08	4.06481e+07	1.2501e+08	3.51996e+07	3.64179e+08	3.48439e+07	1.97187e+08	9.43875e+06	4.87896e+07	8.30207e+07	6.44486e+07	1.16996e+08	8.19585e+06	2.05272e+08	1.06074e+08	2.46556e+07	3.73313e+08	1.26908e+08	8.19922e+07	6.35482e+07	2.3175e+08	3.1601e+08	7.69808e+07	6.4097e+07	1.36277e+07	1.22106e+07
Trimethylaminoacetone	0.976398	5.27604e+06	5.7893e+06	8.85834e+06	1.75899e+07	1.48109e+06	1.75146e+07	3.9397e+07	1.96007e+07	4.01437e+07	5.53664e+06	5.05964e+06	1.85302e+07	1.76053e+07	1.83081e+06	7.06819e+06	1.57968e+07	3.83201e+06	998065	5.65912e+06	1.23368e+07	7.29972e+07	1.58138e+06	4.44824e+07	2.29235e+07	6.31424e+07	2.32767e+07	6.47018e+07	6.00372e+06	5.42459e+07	1.18616e+06	6.82475e+06	1.34049e+07	3.18405e+06	2.44203e+07	2.5749e+06	3.36255e+07	1.7787e+07	6.63173e+06	3.50578e+07	4.11761e+07	3.5839e+07	8.77004e+06	9.41809e+07	1.48979e+07	6.77149e+06	9.39462e+06	6.00908e+06	7.14578e+06
L-Methionine	0.97636	1.32908e+08	6.08276e+07	6.05339e+07	7.76052e+07	1.95233e+06	9.23601e+07	2.77704e+08	3.47614e+08	3.12634e+08	9.72539e+06	6.38277e+07	6.90193e+07	6.2165e+07	5.48974e+06	8.29107e+07	1.61732e+07	6.27846e+07	1.36312e+07	7.46967e+07	8.33788e+07	7.37751e+08	8.97694e+06	6.70139e+08	1.34881e+08	1.8606e+08	3.16443e+07	1.21362e+09	5.32889e+07	1.63616e+08	2.60729e+07	5.87669e+07	1.04915e+08	9.37917e+07	1.25002e+08	2.29212e+07	1.78321e+08	1.15133e+08	6.4474e+07	2.50135e+08	3.05852e+08	8.91956e+07	8.06938e+07	4.61157e+08	4.26675e+08	2.49211e+08	1.80125e+08	5.7252e+07	2.55072e+07
2-Methyl-3-propylpyrazine	0.976285	1.66888e+06	1.1358e+06	2.45543e+06	895974	2.39309e+06	330499	685871	1.73593e+06	0	1.15238e+06	1.25767e+06	1.45155e+06	1.30365e+06	1.44122e+06	1.28931e+06	1.13033e+06	1.29144e+06	2.85111e+06	1.36315e+06	1.48647e+06	409224	1.46204e+06	6.02822e+06	1.96707e+06	1.27298e+06	1.58306e+06	551943	1.17988e+06	3.32633e+06	1.00556e+06	2.30437e+06	1.61574e+06	1.34316e+06	1.69239e+06	1.44684e+06	296182	1.79064e+06	1.04183e+06	2.30919e+06	2.105e+06	1.20926e+06	1.73875e+06	1.16361e+06	799615	2.28845e+06	1.6591e+06	1.26809e+06	1.52858e+06
5-Pyridoxolactone	0.976001	3.54503e+07	1.5805e+07	1.02139e+07	2.12027e+07	3.24233e+06	3.11803e+07	5.29746e+07	4.6978e+07	3.79337e+07	5.81066e+06	1.20363e+07	1.14919e+07	1.82912e+07	4.57309e+06	2.05193e+07	3.10548e+06	1.36558e+07	3.60102e+06	6.87877e+06	1.4248e+07	2.36094e+06	2.64056e+06	4.47574e+06	1.30991e+07	9.72325e+06	3.76537e+06	8.26815e+07	6.91726e+06	1.64199e+07	4.81994e+06	5.24951e+06	1.91402e+07	2.09443e+07	1.51336e+07	6.56987e+06	4.8378e+07	2.76754e+07	9.10838e+06	3.46476e+07	7.21476e+07	3.57526e+07	9.37685e+06	7.97865e+07	7.60308e+07	1.27053e+08	2.61625e+07	3.27799e+07	8.16756e+06
Tetramethylpyrazine	0.975728	2.86156e+06	1.08225e+06	951142	1.90576e+06	907051	402670	5.24014e+06	0	0	569360	1.96852e+06	1.77419e+06	1.38342e+06	2.01304e+06	1.13354e+06	1.06876e+06	2.25659e+06	0	1.08073e+06	1.40787e+06	3.20849e+06	0	4.79758e+06	2.29268e+06	1.11571e+06	1.60946e+06	2.21415e+06	1.85237e+06	6.19706e+06	1.29479e+06	2.84441e+06	976768	821005	1.29053e+06	2.09552e+06	0	3.16544e+06	1.63148e+06	3.72193e+06	2.01704e+06	1.17896e+06	1.98607e+06	1.19972e+06	3.91209e+06	1.82472e+06	1.89923e+06	1.8341e+06	307850
5-Oxo-2(5H)-isoxazolepropanenitrile	0.975697	1.30703e+07	5.67353e+06	9.25395e+06	1.21171e+07	1.66194e+06	1.33885e+07	3.38053e+07	9.45482e+06	2.66178e+07	730897	7.87871e+06	5.00928e+06	8.93621e+06	1.23534e+06	4.86079e+06	2.39573e+06	7.54713e+06	1.96735e+06	5.64497e+06	1.10412e+07	5.34828e+08	1.48612e+06	6.03222e+07	1.58124e+07	2.11891e+07	4.7724e+06	5.34993e+07	3.59689e+06	3.15453e+07	2.42183e+06	5.89734e+06	9.03069e+06	7.25352e+06	1.46806e+07	6.28679e+06	3.06905e+07	1.06762e+07	5.41304e+06	6.04427e+07	1.87194e+07	1.26343e+07	2.00573e+06	5.11526e+07	2.74761e+07	2.15253e+07	1.52753e+07	5.03486e+06	1.28827e+06
Phenylacetylglutamine	0.975617	7.35864e+08	2.42301e+08	2.7324e+08	3.09062e+08	1.08639e+07	1.10501e+09	1.04371e+09	2.7438e+07	2.96243e+09	1.4719e+07	8.5259e+08	5.62038e+08	2.84392e+08	372539	3.70693e+08	1.58455e+08	2.97271e+08	5.99252e+07	6.84478e+08	1.08409e+09	6.44158e+09	1.2207e+07	2.03381e+09	1.87398e+09	1.25532e+09	1.08347e+08	1.32063e+10	8.05364e+08	9.87317e+08	2.71387e+07	5.35604e+08	4.23017e+08	8.57117e+08	4.76433e+08	1.52688e+08	5.634e+08	4.86059e+08	8.30587e+08	1.33399e+09	6.36699e+09	1.42569e+09	1.22497e+09	1.04846e+09	2.68191e+09	1.77733e+09	4.22694e+09	3.66121e+08	3.49965e+08
beta-Sinensal	0.975549	4.07571e+06	1.88975e+06	1.91898e+06	2.52863e+06	297711	2.94123e+06	2.11303e+06	964685	3.00404e+06	3.1024e+06	2.44949e+06	1.6808e+06	2.38847e+06	1.20312e+06	1.97203e+06	2.49376e+06	3.13708e+06	2.19775e+06	1.95483e+06	1.43012e+06	2.3694e+06	1.24178e+06	0	5.16645e+06	3.60155e+06	1.84907e+06	3.29269e+06	4.22008e+06	2.98772e+06	3.1682e+06	1.5824e+06	1.58008e+06	277232	2.37963e+06	3.81889e+06	3.24809e+06	2.45683e+06	1.44557e+06	628983	3.38075e+06	1.69331e+06	1.66068e+06	1.37902e+06	2.11963e+06	2.60857e+06	377703	2.11313e+06	1.59206e+06
4-Guanidinobutanoic acid	0.975415	4.17868e+07	1.50307e+07	1.83666e+07	4.35155e+07	503475	9.94112e+06	4.79855e+07	5.54254e+07	1.76007e+08	1.00419e+06	2.80176e+06	5.5076e+06	2.1853e+07	675898	1.12693e+07	1.96556e+06	4.56043e+06	1.04373e+06	2.44659e+06	2.90027e+07	3.60888e+07	1.47755e+06	3.3831e+08	1.30281e+07	9.50654e+07	1.15721e+07	1.62616e+07	1.80072e+06	1.06176e+08	3.02107e+06	7.71325e+06	1.4098e+07	2.23515e+07	6.50275e+07	6.44941e+06	1.69156e+07	5.86234e+07	4.18226e+06	9.4762e+07	2.06342e+07	1.38055e+07	1.55969e+07	1.24846e+08	5.93811e+07	1.3577e+07	7.36934e+07	6.02506e+06	2.30463e+06
3-Acetamidobutanal	0.97515	5.09422e+06	3.35652e+06	3.51654e+06	4.62678e+06	1.00998e+06	3.30664e+06	1.12616e+07	3.93496e+06	8.34203e+06	2.25019e+06	507478	2.78284e+06	3.69309e+06	2.45476e+06	2.64161e+06	2.14876e+06	3.59176e+06	1.65174e+06	3.33255e+06	3.64071e+06	1.06033e+07	1.61139e+06	2.42053e+07	7.57781e+06	5.48887e+06	2.9415e+06	1.64525e+07	3.1688e+06	6.00468e+06	2.05021e+06	3.84566e+06	4.10997e+06	3.22531e+06	4.62258e+06	2.25384e+06	8.27761e+06	4.45534e+06	2.69583e+06	1.10058e+07	4.96572e+06	5.3105e+06	3.63595e+06	9.62378e+06	8.56745e+06	5.93568e+06	6.08704e+06	2.04385e+06	1.61359e+06
N-Acetylarylamine	0.974524	3.18089e+07	2.78291e+08	9.79226e+07	1.24564e+08	225309	1.20732e+08	1.01582e+09	6.34278e+08	1.63199e+09	3.29673e+07	1.52451e+06	7.23085e+07	3.31578e+07	9.96899e+06	3.60166e+08	2.67542e+06	3.04692e+08	4.1917e+07	2.255e+08	1.45487e+08	6.56048e+06	1.03053e+07	9.61656e+06	1.10296e+08	1.00784e+09	4.30593e+07	2.34053e+09	1.11979e+08	2.19208e+08	103300	1.39506e+08	1.08483e+08	3.50012e+08	1.15112e+06	1.10775e+06	1.53042e+08	2.3465e+08	3.24619e+08	2.4478e+08	9.549e+08	2.24039e+08	2.95623e+08	8.00844e+08	7.1973e+08	4.77834e+08	1.28335e+09	1.38499e+08	3.87867e+07
7-Methylguanine	0.974266	7.0527e+07	3.26775e+07	5.76416e+07	6.10625e+07	2.98205e+06	3.87182e+07	2.29279e+08	1.29399e+08	1.7273e+08	4.27147e+06	1.63287e+07	3.22311e+07	5.69421e+07	4.96724e+06	2.73499e+07	9.0603e+06	5.68751e+07	6.00232e+06	2.15313e+07	6.42437e+07	3.14582e+08	6.12543e+06	5.48006e+08	4.07583e+07	1.12412e+07	1.60127e+07	2.50041e+08	2.06684e+07	1.39425e+08	9.22438e+06	8.95618e+07	6.04735e+07	5.77826e+07	5.97391e+07	1.49912e+07	1.05048e+08	5.61255e+07	2.21024e+07	2.71998e+08	2.47664e+08	8.08308e+07	5.70801e+07	2.54033e+08	1.91866e+08	4.22224e+07	1.26044e+08	1.58438e+07	1.06822e+07
7-Methylguanosine	0.973862	2.70865e+07	1.14867e+07	2.03316e+07	2.31909e+07	710503	2.77797e+07	7.49766e+07	2.46826e+07	6.7213e+07	2.00122e+06	6.14051e+06	8.7093e+06	2.37423e+07	1.38182e+06	9.0902e+06	3.59974e+06	1.38172e+07	3.62524e+06	9.96658e+06	2.10749e+07	1.03266e+08	3.20442e+06	8.74727e+07	1.81249e+07	5.26538e+07	7.02971e+06	1.37663e+08	5.92647e+06	4.06555e+07	7.58416e+06	9.17825e+06	2.65232e+07	2.34839e+07	2.28789e+07	6.72901e+06	4.32141e+07	1.84787e+07	9.38513e+06	6.52679e+07	7.57061e+07	2.23573e+07	1.17489e+07	7.15699e+07	5.60803e+07	2.67698e+07	3.21761e+07	6.60741e+06	5.38178e+06
4-Butyl-2,5-dimethyloxazole	0.973842	2.61361e+06	4.01163e+06	6.89788e+06	1.92142e+06	2.44131e+07	8.79354e+06	2.63409e+06	1.78149e+07	5.61076e+06	2.08512e+06	3.65427e+06	3.29111e+07	4.21906e+06	5.23283e+06	1.63477e+06	2.93589e+07	4.35061e+06	2.69785e+06	5.50958e+06	2.3784e+06	3.8192e+06	1.77534e+06	4.15956e+06	3.24001e+07	1.20361e+07	3.33792e+06	3.52886e+06	1.94933e+07	4.29221e+06	2.00896e+07	2.11338e+07	1.8101e+07	2.47699e+06	2.8447e+07	4.70027e+06	2.70854e+07	2.06249e+06	7.11754e+06	5.19634e+06	1.81794e+06	2.96594e+06	1.9994e+06	4.68935e+06	4.76195e+06	4.32687e+06	2.39489e+07	1.6712e+07	1.98453e+06
Dioscoretine	0.973516	2.45561e+06	730043	543115	2.53515e+06	2.07037e+06	2.28904e+06	3.46207e+06	4.55145e+06	5.42185e+06	1.47688e+06	511241	672335	722455	1.07696e+06	1.96598e+06	846915	780115	1.01029e+06	868685	625206	1.85568e+07	2.26639e+06	2.93707e+07	1.48024e+06	7.89659e+06	940028	5.42709e+06	561250	4.79098e+06	789022	1.27901e+06	2.34316e+06	544036	7.67325e+06	233233	5.50558e+06	3.84132e+06	1.47596e+06	4.18381e+06	2.9165e+06	635401	947737	2.59093e+06	4.46762e+06	4.35912e+06	1.31556e+06	932140	1.07391e+06
Rhamnose	0.973324	1.13704e+06	966900	1.293e+06	1.60621e+06	197812	1.25562e+06	9.08343e+06	1.01823e+06	3.90775e+06	243171	775002	813376	1.1693e+06	731319	638694	618498	1.00071e+06	319407	708647	1.60147e+06	7.43858e+06	729842	2.33194e+07	1.58881e+06	4.32282e+06	549252	8.16184e+06	612609	4.85369e+06	300012	1.22412e+06	1.04461e+06	1.10189e+06	1.39063e+06	561917	2.4593e+06	1.26578e+06	861747	6.4799e+06	5.104e+06	2.7589e+06	1.13517e+06	5.48652e+06	8.31431e+06	1.67803e+06	2.37328e+06	498687	542254
(2R)-2-Hydroxy-2-methylbutanenitrile	0.97326	6.43639e+07	2.2517e+07	1.1868e+07	1.61777e+07	2.8675e+06	4.83488e+07	3.37462e+07	6.32859e+07	5.6755e+07	4.17778e+06	2.64894e+07	3.39059e+07	1.33675e+07	3.69317e+06	1.42422e+07	5.05445e+06	7.6972e+06	4.09954e+06	1.84137e+07	1.74335e+07	6.75649e+07	3.67659e+06	6.15105e+08	2.51846e+07	1.11046e+08	9.47582e+06	1.78792e+08	1.48819e+07	5.5892e+07	4.72571e+06	1.60167e+07	5.1142e+07	3.15203e+07	4.91154e+07	4.64847e+06	4.91916e+07	1.65223e+07	1.81824e+07	3.38106e+07	3.09031e+07	9.49047e+07	1.97957e+07	4.55118e+07	4.52399e+07	4.90279e+07	5.94292e+07	2.44131e+07	1.86627e+07
Dexchlorpheniramine	0.973113	0	0	40997.1	0	0	0	0	0	0	4.8568e+06	53200	0	40945.6	0	0	0	0	0	0	262458	0	0	4.47913e+06	9.10011e+07	0	282197	570182	0	0	0	0	0	0	0	2.05812e+06	0	0	103337	0	2.23313e+07	1.02656e+08	346472	592121	227802	89443	50106.8	0	0
2,4-Dihydroxy-7,8-dimethoxy-2H-1,4-benzoxazin-3(4H)-one 2-glucoside	0.972818	693233	213681	264910	284861	0	772687	356464	791196	809980	19250.1	635418	510934	218650	0	322278	131324	314229	0	599997	622170	0	0	0	1.06715e+06	723129	128645	153735	562160	435731	31476.2	518651	418170	810830	439533	111901	288178	335000	788557	147456	600018	937087	810562	245586	316349	942061	38342.7	292321	327046
4-Pyridoxic acid	0.972495	2.31514e+06	2.30298e+06	809025	1.93479e+06	114498	2.97684e+06	1.15634e+07	3.29735e+06	5.49726e+06	338501	1.05428e+06	806633	1.84542e+06	493169	1.74738e+06	725964	1.69692e+06	619752	1.50351e+06	1.6368e+06	1.06121e+07	501849	1.32625e+08	1.75957e+06	5.52173e+06	967910	1.62973e+07	1.23622e+06	1.25302e+07	970490	1.88932e+06	1.83302e+06	2.36903e+06	2.20998e+06	876512	5.30796e+06	2.13103e+06	1.4952e+06	1.2528e+07	8.71353e+06	3.31747e+06	1.28188e+06	6.89704e+06	8.87019e+06	3.64605e+06	4.5578e+06	1.37268e+06	794923
2-Acetylpyrazine	0.971571	4.76636e+06	3.4703e+06	1.21262e+07	6.91481e+06	4.43565e+06	1.87461e+06	1.15858e+07	4.05008e+06	6.50672e+06	4.64483e+06	4.39399e+06	4.58941e+06	4.05425e+06	3.68775e+06	4.87747e+06	4.24025e+06	4.55454e+06	4.50849e+06	4.09666e+06	4.34089e+06	6.10913e+06	4.16612e+06	1.13713e+07	4.38219e+06	7.57873e+06	4.03883e+06	6.70119e+06	4.4706e+06	4.56267e+06	4.35647e+06	4.95727e+06	3.26498e+06	4.91907e+06	1.70065e+06	4.12901e+06	2.43764e+06	4.75179e+06	4.12203e+06	8.47244e+06	2.22118e+07	5.25545e+06	3.0214e+06	1.42851e+07	4.65833e+06	5.05944e+06	1.26602e+07	4.08986e+06	4.41548e+06
Acrylamide	0.971551	2.33901e+06	1.58086e+06	2.992e+06	2.51612e+06	1.76889e+06	2.38842e+06	1.84709e+06	1.06849e+06	2.09729e+06	1.43015e+06	2.12895e+06	2.28976e+06	3.24471e+06	3.65246e+06	1.64496e+06	2.19029e+06	2.2172e+06	2.41717e+06	5.05762e+06	2.16966e+06	1.99071e+06	1.23683e+06	1.57667e+06	2.20535e+06	1.84893e+06	2.05034e+06	2.94665e+06	1.24145e+06	2.57474e+06	832287	1.70431e+06	1.97095e+06	1.42197e+06	2.23572e+06	1.88641e+06	2.38722e+06	2.33906e+06	620430	2.4342e+06	2.41282e+06	1.84167e+06	1.34379e+06	3.25783e+06	2.46035e+06	2.53913e+06	2.13427e+06	2.17678e+06	2.28309e+06
Benzyl formate	0.970746	932846	1.04462e+06	609583	0	1.38444e+06	0	4.95762e+06	1.15169e+06	0	1.6111e+06	1.62284e+06	1.34676e+06	179333	986775	1.25495e+06	1.58711e+06	1.48249e+06	581516	1.18667e+06	550413	0	0	9.40087e+07	595455	0	1.42075e+06	1.38418e+07	1.18352e+06	2.1292e+06	1.10774e+06	2.6149e+06	671992	0	207144	1.44308e+06	0	1.29586e+06	965287	1.65186e+07	0	891185	1.2458e+06	0	1.72628e+07	1.0276e+06	1.70503e+06	1.26425e+06	559467
beta-D-Glucosamine	0.970732	3.65643e+07	9.478e+07	7.90419e+07	1.21008e+08	6.81818e+06	1.18642e+08	4.20553e+08	1.48992e+08	2.10203e+08	1.87834e+07	3.98608e+06	3.37206e+06	3.48032e+07	4.40823e+06	3.18667e+08	1.46687e+06	3.19648e+07	657405	3.0631e+07	1.29195e+08	7.31023e+08	2.87638e+06	1.55598e+09	9.47813e+06	9.25715e+08	2.59448e+06	7.41453e+08	4.01366e+06	1.89598e+08	2.57205e+06	1.92124e+07	8.03943e+06	3.55691e+08	6.25214e+07	2.42121e+06	2.97853e+08	1.72839e+07	1.6188e+08	3.36328e+08	3.89649e+08	7.75806e+07	6.53601e+07	2.89175e+08	3.87791e+08	3.10262e+08	1.18168e+08	3.95575e+06	2.12914e+06
4-Acetylimidazo[4,5-c]pyridine	0.970444	9.55817e+06	2.50234e+06	7.24849e+06	6.99445e+06	2.66609e+06	6.27667e+06	1.17453e+07	6.17407e+06	1.82456e+07	1.31568e+06	3.69953e+06	3.53903e+06	4.08323e+06	1.71285e+06	2.51678e+06	2.07183e+06	4.08647e+06	1.58501e+06	3.12525e+06	7.77556e+06	1.74863e+07	1.37834e+06	6.54487e+06	2.95771e+06	8.44311e+06	1.893e+06	4.59762e+06	2.28341e+06	9.16164e+06	2.36865e+06	2.60229e+06	1.1576e+07	1.3916e+07	5.66425e+06	2.46354e+06	8.81586e+06	5.80074e+06	2.44165e+06	6.97031e+06	2.09197e+07	5.37303e+06	3.72423e+06	1.13582e+07	1.03454e+07	6.61329e+07	1.25823e+07	3.16882e+06	1.86643e+06
2-Phenylglycine	0.970329	4.03866e+06	2.98552e+06	3.6543e+06	3.57277e+06	4.35171e+06	2.89631e+06	3.31788e+06	4.63209e+06	3.46969e+06	3.71321e+06	4.28944e+06	4.23857e+06	3.6469e+06	4.81945e+06	3.81282e+06	4.69658e+06	4.12812e+06	4.72151e+06	3.51954e+06	4.22636e+06	3.89543e+06	4.87144e+06	4.13403e+06	3.94661e+06	3.70615e+06	3.65393e+06	4.15217e+06	4.05576e+06	4.7138e+06	5.51637e+06	2.9992e+06	3.94552e+06	3.80969e+06	2.95862e+06	4.72882e+06	3.60324e+06	5.41349e+06	3.85327e+06	3.25284e+06	4.22718e+06	3.99814e+06	4.47985e+06	3.79433e+06	3.84639e+06	4.57651e+06	3.32595e+06	3.9955e+06	3.80556e+06
Methylimidazoleacetic acid	0.970113	5.27401e+06	6.23608e+06	5.06295e+06	5.54176e+06	5.30374e+06	5.07048e+06	8.46985e+06	3.79084e+06	5.37588e+06	6.02793e+06	5.32108e+06	5.80377e+06	5.98823e+06	6.00629e+06	5.97176e+06	6.14747e+06	5.5609e+06	5.72932e+06	6.27666e+06	5.50095e+06	2.22576e+07	5.94164e+06	6.13215e+06	5.46051e+06	6.46821e+06	6.24308e+06	1.52129e+07	5.33101e+06	7.62025e+06	5.86813e+06	9.82017e+06	5.04782e+06	5.79306e+06	6.5862e+06	5.83859e+06	6.07198e+06	7.07402e+06	5.89591e+06	2.16838e+07	7.97718e+06	4.92193e+06	5.4616e+06	1.19355e+07	1.39622e+07	7.06736e+06	4.69925e+06	5.77178e+06	5.72151e+06
L-trans-4-Methyl-2-pyrrolidinecarboxylic acid	0.969757	1.98824e+07	4.07129e+06	3.51976e+06	5.19725e+06	1.01654e+07	5.69271e+06	2.82917e+07	1.24666e+07	1.06526e+07	1.4447e+07	5.78479e+06	6.31045e+06	1.06352e+07	8.41906e+06	1.86799e+07	1.14607e+07	1.39903e+07	6.70542e+06	9.46915e+06	1.02464e+07	2.70736e+07	1.26131e+07	9.42208e+07	4.34281e+06	1.58786e+07	1.96413e+07	1.84382e+07	1.39316e+07	1.84163e+07	1.98835e+07	1.0116e+07	2.12128e+07	1.01679e+07	8.15389e+06	3.01224e+06	3.07592e+07	1.23722e+07	7.61198e+06	9.85995e+06	7.99669e+06	1.72557e+07	1.97274e+07	2.38836e+07	3.49902e+06	9.47608e+06	7.5343e+06	1.12667e+07	1.07735e+07
Dimethyl dialkyl ammonium chloride	0.969415	1.5182e+06	1.76823e+06	1.59355e+06	1.66843e+06	1.41987e+06	2.35196e+06	1.19322e+06	5.23106e+06	1.22815e+06	1.86247e+06	1.71773e+06	1.62943e+06	1.7023e+06	1.59523e+06	1.97883e+06	1.85708e+06	1.47175e+06	1.69158e+06	2.13863e+06	1.69193e+06	1.72613e+06	0	2.41651e+06	1.84171e+06	2.7557e+06	1.24785e+06	1.46924e+06	1.37153e+06	1.68509e+06	1.21626e+06	193860	1.53854e+06	7.98247e+06	1.73107e+06	9.72597e+06	1.81666e+06	3.12337e+06	1.59207e+06	1.60627e+06	4.03354e+06	1.45762e+06	1.53097e+06	1.40152e+06	1.32113e+06	1.90112e+06	3.76753e+06	0	1.50091e+06
Anserine	0.96929	0	0	0	190216	0	0	7.914e+06	0	0	0	26917.4	0	0	0	0	23961.1	0	0	0	0	0	0	1.5891e+07	0	303580	0	4.42098e+07	0	0	0	0	59283.1	0	138223	0	0	0	206816	1.19002e+09	178848	0	0	0	6.8848e+07	0	0	0	0
Plantagonine	0.969155	1.01332e+06	1.00542e+06	1.50736e+06	1.44852e+06	4.51098e+06	1.05952e+06	1.85058e+06	2.13676e+06	1.61413e+06	1.80594e+06	1.23077e+06	1.45889e+06	4.54075e+06	1.5307e+06	1.74975e+06	7.17952e+06	1.47942e+06	4.7614e+06	1.56507e+06	3.03697e+06	2.82696e+06	2.18915e+06	3.63858e+06	2.46435e+06	1.38609e+06	1.20316e+06	1.73808e+06	1.66311e+06	2.43326e+06	872492	1.968e+06	690914	1.31785e+06	5.03545e+06	2.78597e+06	4.14508e+06	2.80694e+06	1.82485e+06	3.45315e+06	1.0345e+06	1.50277e+06	1.91196e+06	1.67038e+06	1.96791e+06	1.76445e+06	897428	1.25045e+06	1.68389e+06
Trigonelline	0.968845	2.86744e+06	2.13371e+06	3.66064e+06	3.11333e+06	1.30425e+06	1.71509e+06	7.94431e+06	1.6126e+06	3.8512e+06	1.18272e+06	2.77942e+06	1.82476e+06	1.89181e+06	3.05989e+06	1.90002e+06	1.32463e+06	1.8394e+06	1.36316e+06	1.8164e+06	2.04856e+06	6.99003e+06	1.3548e+06	6.61978e+06	3.18469e+06	4.12869e+06	1.30795e+06	8.91605e+06	1.31006e+06	5.9191e+06	554318	6.22292e+06	2.37601e+06	2.31641e+06	2.25439e+06	1.43955e+06	4.85834e+06	7.43715e+06	1.48601e+06	5.04517e+06	1.40314e+07	2.83553e+06	2.53419e+06	4.44455e+06	8.76558e+06	5.48568e+06	4.78617e+06	2.51885e+06	1.68367e+06
Jaceidin	0.968737	30013.3	0	21591.9	85968.2	0	0	494632	10925.5	119543	0	0	0	18433.9	10964.5	0	0	0	0	0	40366.5	0	0	4.86751e+07	29247.5	194674	0	272295	0	538893	0	0	11751.8	0	23804.1	0	13120.9	146604	0	59110.6	317369	39007.1	39200.7	165234	273420	82142.7	246773	0	0
Millefin	0.968644	6.05862e+06	2.03219e+07	1.45989e+07	7.72582e+06	5.44e+06	4.55668e+06	3.88597e+06	1.67224e+07	1.02441e+07	4.62915e+06	1.19923e+07	9.61639e+06	5.53239e+06	7.40798e+06	6.447e+06	5.96194e+06	1.09389e+07	7.4984e+06	4.2846e+06	9.16898e+06	3.55307e+06	6.63385e+06	2.99475e+07	1.64842e+07	6.99945e+06	1.18502e+07	2.70806e+06	7.49348e+06	7.29774e+06	4.60362e+06	1.64831e+07	1.03027e+07	1.45247e+07	1.61079e+07	7.51248e+06	5.23058e+06	6.33972e+06	5.33761e+06	3.09847e+06	1.28969e+07	1.14904e+07	3.88204e+06	1.8106e+06	2.864e+06	1.63649e+07	4.38978e+06	4.32012e+06	6.60636e+06
Argininosuccinic acid	0.968635	1.22446e+06	391269	1.0959e+06	1.97953e+06	0	2.20121e+06	2.12635e+07	1.57174e+06	3.18518e+06	366439	468021	576360	725019	0	492842	886143	1.41574e+06	181692	181543	1.62849e+06	1.07474e+07	0	9.64929e+06	4.33147e+06	3.64098e+06	633736	1.12102e+07	458909	2.74652e+06	297274	575709	1.00519e+06	558465	1.6913e+06	2.99752e+06	1.86252e+06	6.20657e+06	350216	4.68939e+06	9.06252e+06	1.39535e+06	1.94096e+06	8.88604e+06	362847	5.00287e+06	1.7222e+06	408589	0
Physoperuvine	0.968553	2.90523e+06	2.86013e+06	1.12126e+07	1.82214e+07	200255	2.57026e+06	7.28906e+06	2.67859e+06	1.0933e+07	2.25012e+06	1.15178e+06	8.24671e+06	2.80298e+06	2.54715e+06	4.06509e+06	7.08982e+06	5.17885e+06	862445	3.13701e+06	1.21502e+07	1.91482e+07	2.42199e+06	1.48661e+08	2.6752e+06	1.3838e+07	2.40053e+06	2.54435e+08	4.92985e+06	6.15819e+07	1.24594e+07	5.44271e+06	7.18102e+06	1.01555e+06	6.92794e+06	1.00519e+06	3.09301e+06	9.13608e+07	4.77536e+06	1.30692e+07	1.22838e+07	1.18208e+07	5.66861e+06	4.91641e+07	8.85981e+07	1.65153e+07	1.61258e+07	2.71355e+06	2.18557e+06
(Â±)-erythro-Isoleucine	0.968516	1.79466e+06	587386	363968	377538	457840	440245	404091	566220	400994	471330	292228	405183	359799	574190	444527	562041	286063	494491	419217	327268	438853	376441	353555	386967	445068	300628	345469	390950	460904	634279	1.07988e+06	599858	349305	549526	531472	472429	844476	334229	405181	303969	418871	302751	292645	476995	396897	419913	323837	411927
Fructosamine	0.968406	8.86807e+06	3.72829e+06	2.49415e+06	7.62892e+06	1.99016e+06	5.43713e+06	1.29594e+07	5.18052e+06	2.27421e+07	254298	2.31176e+06	3.0037e+06	6.45603e+06	168067	4.31308e+06	2.72537e+06	9.35808e+06	985087	4.24955e+06	5.88805e+06	3.29174e+07	897250	1.6725e+09	7.0939e+06	7.33597e+06	2.57899e+06	3.50866e+07	1.03382e+07	1.33558e+07	1.86884e+06	4.68416e+06	4.89793e+06	1.60792e+07	1.09279e+07	2.1007e+06	7.11404e+07	1.3661e+07	4.99467e+06	2.15929e+07	4.91404e+07	1.84952e+07	1.22752e+07	3.7787e+07	3.66546e+07	1.86659e+07	3.34792e+07	5.5823e+06	833746
Kamahine C	0.967591	1.34765e+06	309453	423080	886475	930095	737471	2.44964e+06	1.96577e+06	1.04397e+06	407155	403390	537737	609861	470585	348814	303088	1.44437e+06	366529	140274	912376	2.50607e+06	504635	3.56915e+06	1.15836e+06	2.81774e+06	824886	3.48576e+06	381271	2.74367e+06	125213	174137	1.16262e+06	283308	545652	588749	1.61071e+06	1.20569e+06	413417	5.83273e+06	1.1055e+06	1.87874e+06	1.41233e+06	1.23859e+06	4.57173e+06	1.13293e+06	1.51386e+06	295336	588879
Allantoin	0.967573	3.87423e+07	1.5826e+07	2.21039e+07	2.58754e+07	1.22368e+06	2.90978e+07	1.92561e+08	3.81617e+07	9.59826e+07	2.09164e+06	1.4642e+07	1.31982e+07	2.71061e+07	1.58368e+06	7.16193e+06	5.56231e+06	1.60206e+07	1.18356e+07	1.24799e+07	2.65073e+07	2.08512e+08	1.26335e+06	2.91742e+08	2.54765e+07	5.55801e+07	1.02028e+07	1.95105e+08	1.01951e+07	9.03063e+07	7.33362e+06	2.05998e+07	3.31911e+07	2.05289e+07	2.92693e+07	1.11705e+07	6.75709e+07	3.57731e+07	7.70514e+06	1.26709e+08	1.08769e+08	3.93456e+07	2.24255e+07	8.77782e+07	1.38807e+08	6.03091e+07	5.51115e+07	1.19147e+07	6.43492e+06
Uridine	0.967405	0	2.76093e+06	2.84951e+06	2.62344e+06	0	171903	1.19782e+07	2.47749e+07	1.06976e+07	167145	1.22524e+06	614608	3.05829e+06	656490	955443	607051	2.15647e+06	160823	2.1759e+06	2.96941e+06	1.10317e+07	182607	4.16975e+07	1.61887e+07	0	809539	1.67879e+07	1.59292e+06	1.13585e+07	549071	3.78187e+06	3.21597e+06	3.05562e+06	2.91113e+06	3.03875e+06	8.37715e+06	1.13219e+06	779515	1.28551e+07	1.58895e+07	4.70486e+06	1.99577e+06	1.64889e+07	1.3803e+07	5.69979e+06	9.8798e+06	1.25485e+07	753876
Morusin	0.967156	18803.8	0	19361.6	20798.9	0	24597.6	114417	191742	403732	0	0	0	13178	0	17327.1	0	0	0	0	0	612429	8669.57	2.84714e+06	0	45610.9	0	0	2.01774e+06	38791.8	0	0	17302.4	18106.4	0	0	294327	0	0	567724	98508.7	1.80739e+06	0	265883	377854	0	57555.8	0	0
Vicine	0.966734	1.41616e+06	316173	1.09454e+06	2.12138e+06	0	1.03977e+06	8.06507e+06	0	1.80276e+06	0	125813	517449	1.02063e+06	0	319242	465109	596211	0	504602	1.21581e+06	6.8705e+06	0	1.05419e+07	4.82543e+06	2.39805e+06	819788	3.87608e+06	536609	3.68676e+06	0	170077	915172	276820	1.42825e+06	1.99194e+06	2.0888e+06	7.5136e+06	235739	3.57585e+06	1.90059e+06	374447	2.74981e+06	4.175e+06	1.13819e+07	1.47905e+06	1.38852e+06	387394	0
Citpressine II	0.966719	0	0	0	0	0	0	0	0	0	0	0	0	0	0	0	0	0	0	0	0	698545	0	1.36968e+06	0	0	0	0	0	0	0	0	0	0	0	0	0	0	76484.3	0	0	0	0	0	0	30955.3	126064	0	3.07745e+07
Succinic acid	0.966407	0	0	0	0	0	0	6.02069e+07	0	6.11993e+07	0	0	0	0	0	0	0	0	0	0	0	1.22038e+08	0	2.26948e+08	0	0	0	9.70837e+07	0	2.86661e+07	0	0	0	0	0	0	1.68443e+07	0	0	1.00499e+08	1.04747e+08	0	0	6.61183e+07	1.27213e+08	0	4.3494e+07	0	0
3-Methyl-2-oxovaleric acid	0.966045	2.50009e+06	2.7888e+06	3.76633e+06	2.56496e+06	2.45006e+06	3.33305e+06	881746	5.65475e+06	2.03809e+06	1.92775e+06	1.64139e+06	4.44564e+06	4.73338e+06	2.0142e+06	1.73936e+06	2.13363e+06	1.78339e+06	4.48987e+06	2.18386e+06	1.74561e+06	0	1.81625e+06	0	2.12967e+06	2.58201e+06	1.69289e+06	0	2.01676e+06	2.29993e+06	2.48949e+06	894359	2.55761e+06	2.69696e+06	2.3318e+06	2.23848e+06	1.86808e+06	1.84506e+06	3.92628e+06	576121	2.14621e+06	2.73476e+06	2.85719e+06	0	1.43497e+06	1.5529e+06	1.45483e+06	1.78862e+06	4.5554e+06
Gyromitrin	0.965656	1.45412e+07	7.95035e+06	1.55237e+07	1.95053e+07	2.71309e+06	9.6595e+06	9.95093e+06	8.31997e+06	1.25791e+07	3.72782e+06	9.98073e+06	1.17455e+07	1.46203e+07	3.77467e+06	1.03968e+07	4.59672e+06	1.51327e+07	3.99916e+06	1.16325e+07	1.62999e+07	4.23714e+06	4.82304e+06	6.48274e+06	2.63688e+07	7.68541e+06	1.38971e+07	3.45494e+06	5.58374e+06	9.8422e+06	6.62987e+06	1.0174e+07	1.1679e+07	1.23088e+07	9.24195e+06	6.62823e+06	8.03836e+06	4.61841e+06	6.65098e+06	9.81965e+06	9.97303e+06	1.22122e+07	1.51674e+07	9.41638e+06	9.32193e+06	8.43377e+06	1.05941e+07	6.73187e+06	9.25626e+06
5-Aminopentanal	0.965453	5.58087e+06	3.67629e+06	1.23386e+07	1.12762e+07	3.64097e+06	5.21482e+06	1.19815e+07	3.37734e+06	1.22931e+07	2.3432e+06	6.35952e+06	4.2055e+06	3.63052e+06	3.0654e+06	1.33782e+07	3.83472e+06	6.09297e+06	3.82043e+06	3.20962e+06	1.02336e+07	5.25235e+06	2.83442e+06	7.48753e+06	7.18037e+06	5.99964e+06	3.64691e+06	1.67169e+07	3.83572e+06	3.06405e+07	3.0234e+06	3.65547e+06	9.20075e+06	5.66063e+06	8.78228e+06	3.10757e+06	7.87014e+06	3.75904e+06	3.29764e+06	7.41153e+06	4.31735e+07	2.64761e+07	1.47588e+07	1.07445e+07	1.36561e+07	4.40347e+06	3.01832e+07	3.08458e+06	2.92494e+06
Trehalose	0.964986	775892	0	1.88076e+06	507502	0	659435	4.04328e+06	817927	3.37967e+06	0	163521	0	0	0	95290	25350.8	396201	0	388325	431283	6.4003e+06	0	1.42792e+07	88745.5	1.75161e+06	0	7.19596e+06	210981	1.90648e+06	0	407136	442842	479429	870045	42475	2.48416e+06	783670	80332.9	3.43428e+06	4.36139e+06	706931	432658	3.01276e+06	3.40731e+06	2.2848e+06	1.51752e+06	197991	0
8-iso-15-keto-PGE2	0.964887	794576	562724	523233	768470	185134	6.92233e+06	4.02122e+06	4.51701e+06	4.74319e+06	634764	329411	442139	1.05959e+06	981856	671214	455219	957972	456432	447542	3.66351e+06	5.09436e+06	113193	0	351929	2.94894e+06	221815	1.12557e+07	439103	2.74341e+06	745236	344384	567808	354686	889647	501571	1.41003e+06	812246	324016	1.39451e+06	2.90196e+06	441362	506511	9.30933e+06	3.29929e+06	1.2003e+06	3.80507e+06	834399	150211
2-Methyl-3-(2-propenyl)pyrazine	0.964816	3.76248e+06	2.85203e+06	3.88798e+06	5.00896e+06	1.18759e+06	4.19366e+06	5.25698e+06	1.92315e+06	1.23049e+06	1.47242e+06	1.92499e+06	3.64293e+06	6.40601e+06	2.11181e+06	2.39732e+06	1.86564e+06	2.46764e+06	2.07259e+06	3.26562e+06	3.53667e+06	4.41049e+06	1.16602e+06	1.19626e+07	607568	4.32183e+06	3.26268e+06	5.87254e+06	3.4079e+06	6.13214e+06	2.13889e+06	3.30201e+06	3.30575e+06	3.69583e+06	3.95929e+06	2.17246e+06	2.56181e+06	2.87839e+06	2.92729e+06	2.95901e+06	3.71502e+06	4.40936e+06	3.9614e+06	4202651	1.1217e+06	2.11461e+06	1.13825e+06	2.33435e+06	1.80955e+06
Urocanic acid	0.964673	1.71944e+07	8.09964e+06	1.01174e+07	1.37403e+07	1.58739e+06	2.33491e+07	1.02612e+08	4.52548e+07	1.28478e+08	2.062e+06	6.06862e+06	4.75208e+06	1.33598e+07	2.99993e+06	7.67202e+06	3.80114e+06	1.23582e+07	6.56167e+06	1.58843e+07	1.11566e+07	1.81928e+08	9.39838e+06	1.83453e+08	1.52835e+07	3.70598e+07	4.56228e+06	1.95964e+08	6.31316e+06	8.24287e+07	4.47199e+06	1.04665e+07	1.37133e+07	1.5587e+07	1.49627e+07	4.87369e+06	6.72637e+07	2.21438e+07	7.22562e+06	1.12113e+08	1.32834e+08	2.07429e+07	1.40051e+07	1.33894e+08	1.11622e+08	7.95293e+07	6.53251e+07	7.13119e+06	4.34448e+06
L-Acetylcarnitine	0.964147	4.05184e+08	9.8077e+08	1.00368e+09	1.91988e+08	6.26771e+06	3.36668e+09	3.41296e+09	2.64638e+08	2.82101e+09	5.04931e+07	4.17599e+08	2.06865e+08	3.08615e+08	3.63118e+07	2.48778e+07	6.97349e+07	2.94971e+08	1.60283e+08	2.15372e+07	1.30477e+09	5.26934e+09	6.42712e+07	1.36852e+10	3.20006e+09	1.52178e+09	8.09082e+08	6.20614e+08	7.55179e+07	1.56912e+09	1.56962e+07	4.7399e+08	1.93406e+08	8.5822e+07	1.08786e+09	1.13534e+08	1.82406e+08	5.55795e+07	2.87056e+08	6.29027e+09	1.77037e+09	4.5905e+08	7.64273e+08	4.49825e+08	3.15628e+09	2.44644e+08	2.90494e+09	1.71904e+08	8.87683e+08
2-Methylbutyrylglycine	0.963854	1.72635e+07	8.32218e+06	1.01477e+07	1.35675e+07	1.66997e+06	1.62247e+07	5.48538e+07	1.66088e+07	1.65014e+07	158861	1.4074e+07	1.36971e+07	2.07287e+07	2.75037e+06	275098	5.84283e+06	8.47861e+06	758897	1.20767e+07	2.08157e+07	5.96185e+07	2.00668e+06	9.30158e+07	1.59063e+07	1.97132e+07	5.96508e+06	1.79802e+08	7.33861e+06	1.77652e+07	2.74101e+06	5.65109e+06	9.98672e+06	1.17249e+07	1.54499e+07	9.42443e+06	1.28224e+08	1.32968e+07	7.51101e+06	7.50064e+07	2.5378e+07	3.15577e+07	1.60798e+07	3.16792e+07	4.8043e+07	2.7838e+07	2.3764e+07	5.1287e+07	2.9047e+06
Prolylglycine	0.963584	3.37863e+06	2.25072e+06	1.72908e+06	8.36542e+06	998110	1.99752e+06	3.8962e+07	3.11184e+06	5.42499e+06	308872	1.50117e+06	1.71075e+06	1.62554e+06	1.93345e+06	1.13492e+06	2.15504e+06	2.67624e+06	517734	2.66547e+06	1.78148e+06	3.12237e+07	677438	2.66649e+07	4.10625e+06	4.97956e+06	3.35689e+06	4.58669e+07	2.16801e+06	8.92061e+06	1.19296e+06	2.99497e+06	2.37022e+06	2.60455e+06	3.25447e+06	1.21919e+06	6.9718e+06	3.08155e+06	8.91066e+06	1.15658e+08	2.59733e+07	3.98574e+06	2.4667e+06	7.8233e+06	4.01727e+07	9.39079e+06	7.91065e+06	1.33646e+06	724531
Hydromorphone-3-glucuronide	0.96237	0	0	0	0	129244	0	0	91264.6	0	0	0	0	0	0	0	0	0	0	0	0	0	8855.45	0	0	1.52268e+06	0	0	0	0	0	828407	0	0	0	0	0	64339	13993.1	0	0	0	0	0	0	0	0	0	0
gamma-Glutaminyl-4-hydroxybenzene	0.962341	1.31154e+07	6.10678e+06	9.8759e+06	1.22615e+07	584411	1.12415e+07	5.50797e+07	2.64614e+07	4.08719e+07	1.02914e+06	5.01444e+06	5.89021e+06	1.05586e+07	426700	1.46038e+07	2.2069e+06	1.0414e+07	922100	7.43778e+06	1.17282e+07	7.00092e+07	1.22846e+06	2.78822e+07	1.78296e+07	4.43625e+07	5.80265e+06	8.20039e+07	1.43869e+07	9.17223e+07	3.99448e+06	2.42756e+06	7.93782e+06	5.87147e+06	1.71519e+07	2.52733e+06	2.30661e+07	5.77305e+06	6.83721e+06	6.82135e+07	3.07836e+07	1.16082e+07	1.60493e+07	1.23583e+08	2.12671e+06	1.12103e+07	1.1729e+07	6.29263e+06	1.45924e+06
2-Acetyl-3,6-dimethylpyrazine	0.962162	8.18448e+06	3.71549e+06	5.52135e+06	6.6834e+06	647873	7.88704e+06	2.23819e+07	6.39747e+06	1.72141e+07	510643	1.63375e+06	2.81494e+06	6.41903e+06	849489	2.62319e+06	1.1634e+06	5.28089e+06	774216	3.99032e+06	2.31761e+06	1.54185e+07	539579	2.36133e+07	5.25025e+06	1.19662e+07	2.84121e+06	2.15403e+07	3.13397e+06	1.22117e+07	1.92816e+06	5.8809e+06	6.98714e+06	5.8608e+06	5.9831e+06	2.52754e+06	3.92738e+06	7.5e+06	2.84788e+06	1.13693e+07	1.34334e+07	6.88398e+06	4.39691e+06	1.71937e+07	2.75439e+07	1.12267e+07	1.24952e+07	2.05222e+06	1.15915e+06
2-Methyl-5-propyloxazole	0.962079	5.05596e+06	2.86455e+06	3.73558e+06	9.11667e+06	2.8956e+06	4.34716e+06	1.2733e+07	5.34174e+06	4.83992e+06	4.08424e+06	2.5671e+06	3.70693e+06	4.27788e+06	3.21848e+06	4.09224e+06	3.05908e+06	6.37784e+06	2.64728e+06	4.26318e+06	4.25649e+06	6.10482e+06	5.05016e+06	5.6849e+06	1.67883e+06	4.07053e+06	3.68231e+06	2.2533e+07	2.3659e+06	7.97118e+06	2.3609e+06	5.07458e+06	2.50135e+06	7.90312e+06	4.27661e+06	2.10743e+06	1.48511e+07	6.01828e+06	4.80627e+06	6.35186e+06	1.56771e+07	8.17463e+06	5.30833e+06	1.56281e+07	2.25545e+07	1.02961e+07	4.67984e+06	3.37947e+06	1.64761e+06
Xanthine	0.962072	6.74681e+06	2.73339e+06	5.56701e+06	4.04024e+06	657505	1.10194e+07	2.46379e+07	2.73899e+07	2.15894e+07	386542	1.83222e+06	1.609e+06	6.46511e+06	1.24505e+06	1.59512e+06	1.06859e+06	1.70986e+06	793985	1.10111e+06	4.82511e+06	1.44497e+08	1.07771e+06	8.30797e+07	3.2113e+06	2.5485e+07	903405	7.53364e+07	3.71119e+06	1.66396e+07	395212	4.08684e+06	3.25467e+06	5.23709e+06	5.58597e+06	625850	1.3687e+07	5.29429e+06	1.30731e+06	4.56104e+07	3.36013e+07	6.24355e+06	5.5097e+06	2.58785e+07	5.00225e+07	1.06941e+07	2.15272e+07	1.77957e+06	839174
2-Propylpiperidine	0.96154	5.65502e+06	3.02235e+06	3.31327e+06	8.75312e+06	2.48202e+06	6.46764e+06	8.85045e+06	1.97426e+06	5.22452e+06	7.81947e+06	5.70053e+06	4.98403e+06	3.30557e+06	4.18636e+06	3.87051e+06	5.13217e+06	6.61086e+06	5.20914e+06	6.34147e+06	3.16946e+06	5.83666e+06	4.91239e+06	4.67395e+06	4.96644e+06	7.80841e+06	4.94809e+06	1.54307e+07	5.77251e+06	4.58421e+06	5.35167e+06	2.74376e+06	4.04902e+06	2.48754e+06	5.77098e+06	7.76758e+06	5.53361e+06	5.70501e+06	3.04701e+06	1.15424e+07	7.35827e+06	5.3638e+06	3.08022e+06	5.24448e+06	6.82679e+06	4.74161e+06	2.52051e+06	5.55069e+06	5.56758e+06
Pantothenic acid	0.960996	1.3939e+07	4.95887e+06	6.55955e+06	6.73718e+06	0	2.0585e+07	6.23928e+07	2.83507e+07	4.92289e+07	437818	5.81814e+06	2.6609e+06	1.09681e+07	518332	7.83469e+06	726045	1.23434e+07	651197	5.0558e+06	5.78262e+06	9.32321e+07	655007	8.09856e+07	6.41793e+06	2.29513e+07	3.14805e+06	2.25246e+06	3.57511e+06	8.67804e+06	1.87929e+06	6.42472e+06	5.36654e+06	6.82399e+06	7.60076e+06	1.82902e+06	1.52972e+07	6.23532e+06	4.07102e+06	7.27153e+07	3.24845e+07	2.14719e+07	4.40161e+06	3.17171e+07	3.57277e+07	1.47814e+07	2.08295e+07	1.86158e+07	638233
N-[(4-Hydroxy-3-methoxyphenyl)methyl]octanamide	0.960153	2.08952e+06	2.51124e+06	3.05816e+06	2.33421e+06	3.43885e+06	3.58997e+06	9.14457e+06	4.02902e+06	7.11499e+06	3.09211e+06	3.38524e+06	6.7057e+06	3.46954e+06	3.49238e+06	2.81589e+06	7.37261e+06	3.4312e+06	3.6565e+06	3.5305e+06	2.24901e+06	1.33426e+07	3.28396e+06	2.52039e+07	3.70865e+06	4.36319e+06	3.34567e+06	5.18998e+06	3.32952e+06	4.86832e+06	3.09167e+06	3.66587e+06	3.74928e+06	2.08505e+06	3.82839e+06	2.47953e+06	4.19568e+06	2.04505e+06	3.1792e+06	9.99378e+06	7.00899e+06	3.71457e+06	3.38171e+06	6.54486e+06	8.83008e+06	1.31398e+07	1.18143e+07	2.01039e+06	3.29676e+06
Nicotine	0.959832	1.50272e+07	7.35165e+06	1.18129e+07	1.27004e+07	3.60331e+06	1.0146e+07	1.12368e+07	2.94003e+06	2.3241e+07	1.51946e+07	9.25935e+06	1.54557e+07	1.09755e+07	9.8354e+06	4.87231e+06	1.24306e+07	9.55311e+07	9.08485e+06	1.29639e+07	8.94265e+06	2.25445e+07	8.79209e+06	4.7812e+06	1.22475e+07	1.48769e+08	7.98974e+06	5.93235e+07	7.7098e+06	1.63916e+07	7.38104e+06	8.70442e+06	9.54562e+06	3.24868e+06	9.91173e+06	1.22808e+07	1.59702e+07	9.36347e+06	9.77717e+06	6.90048e+06	1.49178e+07	9.78192e+06	7.75937e+06	8.51546e+06	1.60491e+07	4.74747e+06	1.08501e+07	1.45095e+07	1.26562e+07
Imidazoleacetic acid riboside	0.959782	535668	679926	195696	480609	138189	342510	7.24735e+07	964455	9.25699e+06	103279	73948.3	945870	256853	5.78997e+06	183091	722785	271264	330368	93029.3	236637	2.54761e+08	426455	4.64448e+08	1.77658e+06	1.87604e+06	131189	1.75617e+08	517646	5.52221e+06	158914	5.68145e+07	282669	214374	561894	162262	3.62741e+06	1.20316e+07	225897	5.85908e+07	5.43319e+07	1.43293e+06	438980	1.21343e+07	4.93743e+07	3.84556e+06	2.9617e+06	87767.5	382471
Valerylglycine	0.959268	7.26245e+08	3.05199e+08	6.16139e+06	1.21123e+07	1.13296e+07	1.62398e+07	1.62256e+09	2.83395e+08	2.39209e+08	2.09691e+07	1.22416e+08	3.00555e+06	3.26922e+06	3.46792e+06	2.11064e+07	4.75911e+06	1.11856e+07	1.86213e+06	5.01216e+06	9.36513e+06	7.19519e+07	1.94415e+06	6.11514e+07	1.81128e+08	8.34396e+06	5.17989e+06	1.25302e+07	6.69568e+06	2.33997e+08	4.69673e+06	4.93958e+06	1.25892e+09	1.2547e+08	8.74139e+07	4.13269e+06	6.26771e+08	1.26211e+07	2.48172e+08	2.9894e+08	2.63268e+07	1.69105e+07	1.85249e+07	9.38017e+08	3.38311e+07	3.64256e+07	1.20899e+07	2.65969e+08	9.64061e+06
Trans-urocanate	0.9589	7.14041e+07	5.35941e+07	9.22958e+07	7.01433e+07	9.38095e+06	1.59116e+08	1.00547e+08	9.85802e+07	1.35209e+08	1.44693e+07	3.08594e+07	2.09738e+07	1.25747e+08	2.74185e+07	5.48153e+07	6.07792e+07	1.26635e+08	1.35214e+07	4.97216e+07	7.93523e+07	6.34609e+07	4.4828e+07	6.35488e+07	6.88609e+07	1.38116e+08	7.24662e+07	9.5535e+07	2.92524e+07	1.75198e+08	4.10838e+07	5.50637e+07	5.7958e+07	7.32027e+07	5.16432e+07	3.96381e+07	8.74955e+07	8.43492e+07	3.31062e+07	1.12638e+08	4.57712e+07	7.10385e+07	7.25502e+07	5.90459e+07	1.3185e+08	7.57678e+07	3.0696e+07	6.09975e+07	2.56079e+07
Prolylhydroxyproline	0.958686	2.43732e+07	6.76134e+06	1.6456e+07	3.08173e+07	2.56504e+06	2.04787e+07	2.73799e+08	3.09367e+07	2.64561e+08	2.39224e+06	5.03781e+06	2.68167e+06	9.44385e+06	1.73264e+06	8.32723e+06	2.79871e+06	1.80294e+07	854415	2.40052e+07	1.62142e+07	5.70194e+08	2.10305e+06	1.68128e+09	1.46286e+07	5.11879e+07	1.54623e+07	1.37168e+09	3.02648e+06	9.23996e+07	1.86831e+06	2.68278e+07	1.77821e+07	1.55367e+07	1.45168e+07	4.32859e+06	1.21913e+08	9.39205e+06	1.58029e+07	1.81134e+09	6.88729e+08	2.90529e+07	1.53856e+07	1.68047e+08	6.01064e+08	1.41154e+08	2.94458e+08	2.54332e+06	2.40286e+06
N-Nitroso-pyrrolidine	0.958585	4.25794e+06	3.2025e+06	1.1043e+07	1.8306e+06	1.90255e+06	3.70172e+06	1.04868e+07	3.24853e+06	4.73745e+06	8.22183e+06	3.00201e+06	3.30554e+06	3.77691e+06	6.39868e+06	3.13404e+06	2.25362e+06	3.63709e+06	2.13358e+06	2.77833e+06	4.23323e+06	9.05164e+06	1.9536e+06	1.22518e+07	4.8466e+06	5.01691e+06	3.51831e+06	1.52047e+07	2.53835e+06	6.01773e+06	2.39574e+06	1.13922e+06	4.29583e+06	3.44716e+06	3.61619e+06	2.52578e+06	3.74874e+06	2.82505e+06	3.01338e+06	6.36434e+06	1.13049e+07	5.33416e+06	6.28688e+06	4.94708e+06	8.09573e+06	8.44103e+06	5.83727e+06	2.78519e+06	2.51772e+06
2-Acetylpyrrolidine	0.957519	5.04159e+07	3.08279e+07	2.81736e+07	3.24098e+07	8.35639e+06	2.90418e+07	1.19527e+08	2.91276e+07	5.93507e+07	1.32677e+07	3.23081e+07	2.01177e+07	2.31676e+07	3.3317e+07	1.54004e+07	1.69636e+07	3.44164e+07	1.41985e+07	2.08103e+07	2.93434e+07	9.32145e+07	1.55184e+07	1.88502e+08	3.81502e+07	5.58297e+07	1.86695e+07	9.54519e+07	2.51887e+07	4.74955e+07	1.56725e+07	8.59531e+07	1.00291e+08	2.31618e+07	3.15694e+07	2.19289e+07	3.42208e+07	5.70163e+07	2.70954e+07	8.94897e+07	6.50442e+07	3.38033e+07	3.10601e+07	6.04841e+07	7.04935e+07	3.37894e+07	3.45013e+07	2.40626e+07	2.29001e+07
5-Aminopentanamide	0.957354	1.96353e+06	807293	1.18483e+06	1.59439e+06	335410	996471	4.87198e+06	1.04782e+06	2.85023e+06	424603	911259	876205	835813	381854	906918	655592	1.19479e+06	426144	936679	923003	8.00457e+06	253049	3.66788e+06	1.17479e+06	2.91356e+06	897980	1.31902e+07	737304	3.7537e+06	393508	872870	1.08452e+06	798250	1.194e+06	914509	1.53122e+06	971900	1.22135e+06	5.88618e+06	5.41134e+06	1.41688e+06	1.85113e+06	2.96615e+06	6.96024e+06	2.91828e+06	1.63807e+06	516558	435155
Pyrimidine	0.957347	6.70344e+06	4.13154e+06	7.7662e+06	8.67436e+06	488028	7.86593e+06	1.42632e+07	8.7822e+06	2.49547e+07	1.09184e+06	3.82012e+06	4.16327e+06	5.17451e+06	2.2104e+06	2.34153e+06	1.97166e+06	3.72173e+06	1.87139e+06	3.07888e+06	6.59225e+06	2.69351e+07	1.37117e+06	4.43101e+07	7.75436e+06	1.78363e+07	1.96798e+06	4.03022e+07	3.26403e+06	1.99171e+07	2.10567e+06	3.92772e+06	5.64746e+06	6.35345e+06	7.49542e+06	3.05157e+06	1.68976e+07	7.53405e+06	2.10274e+06	2.21778e+07	5.10443e+07	8.70427e+06	7.57988e+06	2.07915e+07	1.74591e+07	1.60183e+07	1.59177e+07	3.3322e+06	1.98625e+06
Phenol glucuronide	0.957109	4.53678e+06	243914	506735	1.44425e+06	22294.4	1.89366e+06	1.536e+07	1.15941e+06	1.13516e+07	8434.91	390615	269033	620001	285504	156686	160864	304461	14779.7	720645	602586	6.47074e+06	25528.7	9.47537e+06	2.05846e+06	4.45131e+06	364394	2.33408e+06	1.03467e+06	9.08868e+06	73608.6	1.7592e+06	675408	276157	1.46344e+06	329944	1.44637e+07	2.37841e+06	295699	1.01638e+07	5.56509e+06	3.41847e+06	3.33113e+06	1.21875e+07	1.22606e+07	5.69181e+06	2.13394e+06	256931	128862
Pyro-L-glutaminyl-L-glutamine	0.956596	1.28945e+06	413292	357754	1.34946e+06	16899.6	856199	5.78106e+06	822101	2.73184e+06	42631.7	223821	327805	679179	174508	323908	225911	635066	75194.2	572471	391542	6.4776e+06	29744.2	1.47028e+07	1.21475e+06	2.14012e+06	406222	6.90786e+06	402513	2.7817e+06	146014	579915	267434	657963	886732	220277	3.11372e+06	1.44386e+06	536753	7.02692e+06	5.54394e+06	1.28852e+06	2.92867e+06	3.80755e+06	7.10894e+06	1.82224e+06	2.06918e+06	297615	133246
6-Deoxyfagomine	0.956573	1.86559e+07	3.21651e+07	4.22058e+07	4.28825e+07	1.90531e+06	3.07615e+07	1.87479e+08	1.92042e+07	1.60715e+08	3.30561e+06	1.06968e+07	4.01368e+07	4.88427e+07	6.85661e+06	2.18332e+07	1.90366e+07	6.52859e+07	7.03727e+06	4.93937e+07	5.16627e+07	1.02509e+08	2.08727e+06	7.34823e+08	2.82723e+07	8.12679e+07	3.424e+07	4.14669e+08	8.56389e+06	7.13057e+07	3.27832e+06	7.54999e+06	6.41971e+07	2.32725e+07	1.25608e+08	2.10818e+07	5.49495e+07	3.68552e+07	4.11849e+07	3.06189e+08	1.45774e+08	1.42477e+08	1.43724e+07	1.53455e+08	1.39892e+08	1.61753e+08	7.59638e+07	1.263e+07	5.59098e+06
N1-Acetylspermidine	0.956318	2.42605e+07	5.85434e+06	2.77703e+07	1.21551e+07	1.02094e+07	5.36936e+06	5.23898e+06	9.16324e+06	3.43872e+06	5.20095e+06	3.05299e+06	1.97893e+07	8.11188e+07	2.39717e+07	1.05552e+07	6.58504e+06	6.44344e+07	5.81393e+07	8.99679e+06	1.02425e+06	5.91708e+07	3.74072e+07	7.59742e+06	2.577e+07	5.8507e+06	2.97754e+07	3.14068e+06	1.03048e+08	5.72092e+06	4.65253e+06	8.41711e+07	1.25355e+07	1.02521e+07	1.74154e+07	1.8712e+07	1.47231e+07	1.14541e+08	1.20732e+07	9.18617e+06	2.41125e+07	7.40038e+06	8.39288e+06	2.69177e+07	1.50291e+07	1.6421e+07	1.29134e+07	1.11357e+07	3.72061e+06
2-Hydroxyvaleric acid	0.955775	0	0	0	0	0	0	1.87315e+08	2.36232e+07	4.94401e+07	0	0	0	0	0	526604	0	0	0	0	0	4.6559e+07	0	2.50316e+08	0	1.64249e+07	0	1.2796e+08	0	2.22859e+07	0	7.95321e+06	0	0	0	0	4.61744e+06	0	0	2.33825e+08	6.47009e+07	5.03532e+06	4.1526e+06	5.18134e+07	9.08624e+07	4.10927e+06	4.36209e+07	0	0
2-Hydroxybutyric acid	0.955659	8.84139e+06	1.06412e+07	9.84352e+06	5.62018e+06	3.0962e+06	1.72373e+07	3.96131e+08	4.01044e+07	9.00708e+07	4.1805e+06	6.14468e+06	7.2153e+06	7.96156e+06	6.00425e+06	6.72919e+06	2.22885e+06	9.84806e+06	7.5982e+06	3.22449e+06	6.00848e+06	2.70519e+08	2.25813e+06	4.40593e+08	8.91423e+06	3.8856e+07	6.03177e+06	4.44361e+08	5.9342e+06	1.12499e+08	4.38941e+06	2.86593e+07	1.18586e+07	7.50474e+06	6.53088e+06	4.58466e+06	2.76658e+07	7.01187e+06	6.41628e+06	2.97084e+08	2.63752e+08	9.1962e+06	1.19323e+07	8.52149e+07	1.43843e+08	5.89288e+07	5.66479e+07	7.29177e+06	7.9335e+06
11-alpha-O-beta-D-Glucopyranosyl-16alpha-O-methylneoquassin	0.95483	401675	203887	608065	341975	895852	212311	299558	131814	315622	1.05996e+06	315548	496580	656906	38360.2	45517.7	80789.8	568580	345420	612688	623123	1.72217e+06	62011.3	0	426665	57458.1	556409	802776	171536	601692	578985	255263	688092	152333	563997	678862	171191	353008	298866	674683	73444.2	392455	440362	500345	171449	520782	959464	298883	209331
1-Methylguanosine	0.954445	1.14125e+08	4.67114e+07	7.32836e+07	9.9422e+07	1.59965e+06	1.35644e+08	1.7543e+08	5.90632e+07	1.458e+08	5.52442e+06	1.64596e+07	2.86402e+07	8.83004e+07	6.87164e+06	3.90107e+07	9.07872e+06	7.66644e+07	7.88793e+06	5.36103e+07	7.18038e+07	2.37965e+08	7.15427e+06	3.29501e+08	7.32132e+07	2.7085e+08	1.75958e+07	2.53741e+08	1.87704e+07	1.08665e+08	1.5939e+07	2.42077e+07	1.09169e+08	1.00072e+08	8.36766e+07	1.69427e+07	2.0052e+08	8.45749e+07	3.97074e+07	1.34465e+08	1.62713e+08	1.23369e+08	8.02597e+07	1.63622e+08	1.31324e+08	1.21394e+08	6.16101e+07	2.13699e+07	1.30826e+07
D-2,3-Dihydroxypropanoic acid	0.954139	2.08986e+07	2.41561e+07	2.7394e+07	2.11641e+07	2.88996e+07	2.11603e+07	8.21294e+06	1.29147e+07	1.13044e+07	3.04368e+07	2.96349e+07	2.26052e+07	2.09215e+07	1.97676e+07	2.03532e+07	3.38652e+07	5.47853e+07	2.85079e+07	1.47651e+07	4.29304e+07	4.82704e+07	1.05014e+08	1.06511e+07	3.52728e+07	3.96824e+07	3.01462e+07	1.61001e+07	2.88075e+07	1.3005e+07	3.12827e+07	1.16889e+07	1.64657e+07	2.21719e+07	2.50489e+07	3.34388e+07	1.80069e+07	5.49598e+07	2.01968e+07	8.48994e+06	9.35893e+06	2.53351e+07	2.05412e+07	7.79353e+07	1.17931e+07	2.36196e+07	8.70689e+06	3.61842e+07	3.46805e+07
Garcinia lactone dibutyl ester	0.95366	1.38306e+06	1.08692e+06	913055	2.54193e+06	183242	3.9719e+06	776371	1.50679e+06	3.21993e+06	191631	1.05993e+06	1.16646e+06	3.01637e+06	317064	929183	156436	1.33475e+06	230496	979349	1.46732e+06	725635	106010	1.01355e+07	1.83423e+06	1.53817e+06	930240	1.98207e+07	1.07854e+06	185694	1.28035e+06	1.54604e+06	450104	2.45933e+06	3.22227e+06	332351	1.97493e+06	1.74059e+06	410956	6.26678e+06	1.02405e+06	2.0386e+06	1.5412e+06	2.37179e+06	968942	1.19106e+06	957209	1.21961e+06	281403
3-Methylindole	0.953119	2.12133e+06	0	1.84037e+06	779144	252549	3.68475e+06	6.3608e+06	1.86619e+06	1.18347e+06	318620	0	2.05595e+06	409437	923658	384320	69338.4	1.4791e+06	672916	0	985327	1.47456e+07	472905	3.48396e+08	8.01579e+06	2.00628e+06	737299	5.37822e+06	194489	4.7805e+06	438861	1.61958e+06	416726	0	0	610516	990983	0	0	4.27159e+06	735530	3.59662e+06	1.20143e+06	3.17901e+06	6.60845e+06	0	2.51269e+06	359178	350978
Acetylglycine	0.952763	7.29172e+06	4.31598e+06	7.47587e+06	6.82964e+06	5.27449e+06	7.46849e+06	1.7939e+07	7.51724e+06	1.82277e+07	5.25038e+06	6.88893e+06	5.44108e+06	6.65312e+06	4.14785e+06	3.98268e+06	5.68025e+06	5.07822e+06	4.9182e+06	4.62616e+06	7.80788e+06	2.32747e+07	6.36382e+06	6.60231e+07	8.8124e+06	1.13367e+07	5.29725e+06	2.56955e+07	6.43658e+06	8.36886e+06	5.04626e+06	3.66456e+06	7.44168e+06	5.73273e+06	7.13779e+06	5.68895e+06	7.79429e+06	1.05652e+07	4.23679e+06	2.26926e+07	2.00925e+07	8.80105e+06	7.81957e+06	1.35376e+07	2.19985e+07	7.22798e+06	1.15693e+07	5.31903e+06	5.05941e+06
Diethanolamine	0.952699	8.12207e+07	2.85123e+07	3.04301e+07	2.87172e+07	5.97387e+07	7.32358e+07	7.96007e+07	7.02587e+07	6.48031e+07	5.82325e+07	3.25876e+07	3.73228e+07	5.53206e+07	6.42844e+07	9.91152e+07	7.90412e+07	1.01044e+08	4.27061e+07	5.84405e+07	6.17024e+07	8.3833e+07	6.72724e+07	9.04164e+07	2.88136e+07	7.50877e+07	6.16581e+07	1.03167e+08	7.75982e+07	1.22915e+08	9.48128e+07	4.38271e+07	1.52355e+08	5.96522e+07	1.57174e+08	3.41126e+07	8.2855e+07	1.28906e+08	4.39174e+07	4.7537e+07	1.14032e+08	1.3212e+08	9.26305e+07	7.96436e+07	5.23768e+07	1.00436e+08	6.28137e+07	5.03685e+07	8.79981e+07
1-(1-Pyrrolidinyl)-2-propanone	0.952492	1.30174e+07	4.80523e+07	4.30388e+06	4.413e+07	3.80603e+07	1.07628e+07	3.42862e+07	6.19153e+06	3.04595e+07	4.89002e+07	3.53274e+06	4.58877e+07	3.25779e+06	5.42929e+07	8.62621e+06	4.44986e+07	7.03803e+06	1.06271e+07	1.16746e+07	1.04047e+07	6.80132e+07	4.39787e+07	7.81113e+07	1.93176e+07	1.34222e+07	4.69633e+07	8.51542e+07	8.32962e+06	4.85543e+07	4.22975e+07	3.57923e+07	6.96897e+06	9.30765e+06	8.52261e+06	2.73411e+06	1.38011e+07	9.77549e+06	1.24565e+07	3.62105e+07	3.8703e+07	4.6219e+07	4.08095e+07	1.15321e+07	5.19485e+07	1.23082e+07	1.50872e+07	3.98138e+06	4.93113e+07
1-(2,3-Dihydro-1H-pyrrolizin-5-yl)-1,4-pentanedione	0.951173	1.0808e+06	1.48622e+06	880889	801453	821286	1.06389e+06	710694	578952	442615	908039	600552	1.18469e+06	873761	1.16015e+06	1.21963e+06	1.20634e+06	1.00572e+06	1.09203e+06	886063	818173	370642	843606	821210	881471	682522	763047	596883	1.19304e+06	838288	1.73446e+06	0	958824	627662	1.32084e+06	1.33397e+06	732166	786272	756301	138166	585387	593611	915424	409735	545655	470809	542837	1.13132e+06	1.02687e+06
Pseudouridine	0.950853	1.95076e+08	6.12885e+07	1.16703e+08	1.53459e+08	2.43879e+06	1.67159e+08	3.86866e+08	2.00165e+08	4.24513e+08	1.0526e+07	6.49743e+07	5.99065e+07	1.33087e+08	4.66213e+06	5.31203e+07	2.90271e+07	1.06601e+08	1.42955e+07	9.23709e+07	1.26141e+08	1.02147e+09	9.87099e+06	1.47247e+09	1.57314e+08	3.43913e+08	4.73958e+07	7.51097e+08	5.31105e+07	3.07221e+08	3.60276e+07	8.92929e+07	1.38302e+08	1.23763e+08	1.72349e+08	4.10237e+07	3.91911e+08	2.07526e+08	5.53296e+07	5.36459e+08	4.35753e+08	1.68014e+08	1.23117e+08	4.56534e+08	5.27454e+08	3.62461e+08	2.06906e+08	6.05674e+07	2.04667e+07
1-Pyrrolidinecarboxaldehyde	0.950567	5.59935e+06	3.76433e+06	3.45796e+06	4.08777e+06	2.04672e+06	6.05102e+06	3.99732e+07	6.93789e+06	1.31459e+07	2.46806e+06	3.50228e+06	3.39617e+06	3.27561e+06	3.42125e+06	2.87692e+06	3.63844e+06	4.34866e+06	3.00266e+06	6.6237e+06	3.82322e+06	3.73368e+07	2.81854e+06	4.34774e+07	4.55642e+06	6.20925e+06	2.65613e+06	5.08497e+07	3.57023e+06	1.34211e+07	2.78822e+06	7.97003e+06	3.57561e+06	5.96898e+06	4.28751e+06	3.46803e+06	1.09421e+07	7.32728e+06	4.15691e+06	1.54236e+07	2.41876e+07	6.5428e+06	7.22806e+06	2.88197e+07	2.14359e+07	2.42803e+07	9.53348e+06	2.60494e+06	2.44664e+06
4-Hydroxybenzeneacetonitrile	0.950269	4.68953e+07	1.063e+08	4.69856e+07	7.02904e+07	2.89479e+07	1.15356e+08	3.40705e+07	1.92691e+08	2.28387e+08	1.77187e+07	1.16356e+08	6.73433e+07	3.53859e+07	7.86416e+06	1.83762e+07	4.04777e+07	7.18394e+07	3.50048e+07	5.27211e+07	1.30096e+08	3.09648e+08	1.66136e+06	2.18884e+08	7.04052e+07	6.4525e+07	1.43957e+07	4.63046e+08	3.98837e+07	4.20057e+07	1.19e+07	3.46273e+07	3.10402e+07	7.03435e+07	4.62379e+07	1.33497e+07	5.43002e+07	7.70336e+07	7.42833e+07	3.10427e+08	1.25197e+08	4.66692e+07	6.14327e+07	1.67855e+08	2.53679e+08	2.43488e+08	2.52565e+08	2.92137e+07	2.50226e+07
Succinic acid semialdehyde	0.950037	1.64525e+07	9.92866e+06	1.0339e+07	1.43419e+07	7.05691e+06	1.32393e+07	4.50943e+07	1.7072e+07	1.38072e+07	3.94653e+06	9.45309e+06	1.10114e+07	1.00935e+07	1.05232e+07	8.45481e+06	1.09561e+07	1.55174e+07	5.87156e+06	1.0777e+07	1.31992e+07	2.5884e+07	1.15356e+07	2.1711e+07	1.59437e+07	1.9436e+07	7.89125e+06	3.26855e+07	7.31638e+06	4.95319e+07	7.03638e+06	1.54501e+07	1.45997e+07	9.8257e+06	1.13714e+07	1.00281e+07	2.61056e+07	1.63838e+07	9.66178e+06	4.19872e+07	2.71568e+07	1.21104e+07	1.22751e+07	6.19386e+07	8.01367e+07	3.37587e+07	2.75857e+07	9.47747e+06	6.94056e+06
Dihydrouracil	0.949887	1.29343e+06	1.45141e+06	1.2764e+06	1.4786e+06	893711	1.25092e+06	2.27183e+06	2.40891e+06	2.29467e+06	1.28947e+06	1.39285e+06	1.28184e+06	1.17034e+06	1.45217e+06	615543	1.07479e+06	1.84212e+06	1.337e+06	1.21139e+06	1.27919e+06	2.56572e+06	1.2644e+06	6.03774e+06	1.95878e+06	9.16525e+06	1.28327e+06	3.7427e+06	1.36945e+06	1.73717e+06	992761	3.04273e+06	1.04303e+06	1.37998e+06	1.23001e+06	610052	1.86464e+06	1.42382e+06	461504	1.45646e+08	2.54694e+06	1.77809e+06	1.45904e+06	2.33741e+06	4.87047e+06	1.90623e+06	2.03896e+06	1.26494e+06	1.26711e+06
1H-Indole-2,3-dione	0.949618	1.15547e+07	8.24036e+06	3.79729e+06	6.18531e+06	6.63521e+06	8.66348e+06	2.21231e+07	1.30368e+07	1.55794e+07	3.13513e+06	2.32257e+06	2.50774e+06	4.53463e+06	1.49813e+06	4.40962e+06	6.64309e+06	2.78322e+06	5.14363e+06	4.47553e+06	3.72677e+06	1.58896e+07	3.24291e+06	515158	3.61543e+06	1.48444e+07	2.4221e+06	2.6586e+07	4.9265e+06	1.76312e+07	7.27038e+06	5.90294e+06	6.7838e+06	6.02822e+06	6.06609e+06	5.55981e+06	1.34355e+07	6.45858e+06	2.3137e+06	1.19797e+07	3.83074e+07	1.14587e+07	2.27749e+06	2.4513e+07	2.6742e+07	1.16578e+07	8.90934e+06	7.91669e+06	5.01574e+06
Maleic acid	0.949289	1.45305e+06	4.17338e+06	2.05786e+06	1.011e+06	3.45454e+06	1.15046e+06	4.53527e+07	481648	2.67924e+07	2.90235e+06	2.50841e+06	1.76377e+06	698824	4.06511e+06	2.95567e+06	3.6808e+06	329492	3.62719e+06	2.90031e+06	2.73051e+06	6.25429e+07	3.19577e+06	4.14511e+07	933276	1.15805e+07	2.7186e+06	6.36128e+07	2.77564e+06	1.38965e+07	4.29813e+06	470804	4.30252e+06	2.95686e+06	2.8622e+06	3.58462e+06	1.52499e+07	4.16536e+06	2.80725e+06	3.28308e+07	8.6355e+06	740403	639481	2.34696e+07	5.2435e+07	1.09043e+07	1.09399e+07	2.69845e+06	2.87857e+06
Lauroyl diethanolamide	0.948099	9.21936e+06	4.23335e+06	4.96915e+06	3.09785e+06	6.50052e+06	3.39835e+06	7.03163e+06	4.59053e+06	3.53999e+06	5.28624e+06	4.65726e+06	4.81106e+06	1.1019e+07	4.21537e+07	7.11267e+06	7.7021e+06	6.65339e+06	8.22974e+06	4.84404e+06	5.73445e+06	2.09457e+06	4.20231e+07	5.15406e+06	3.3441e+06	5.22839e+06	1.37353e+07	3.93732e+06	1.12323e+07	7.89519e+06	1.72144e+07	1.96596e+07	1.82431e+07	9.72642e+06	4.52313e+06	5.27774e+06	4.12277e+06	1.92247e+07	5.60536e+06	2.91972e+06	3.23805e+06	6.8795e+06	6.13232e+06	3.58303e+06	5.02092e+06	3.78719e+06	2.84685e+06	2.57946e+07	2.67805e+07
Phytosphingosine	0.947894	1.03398e+06	33402.6	74258	229504	8.90714e+06	2.37611e+06	3.65515e+07	2.8032e+07	2.17534e+06	980470	297840	818733	646213	2.61883e+07	3.31853e+07	1.10758e+07	2.06827e+07	3.07577e+06	783710	4.27751e+06	4.2365e+06	1.69334e+08	1.75035e+07	6.92006e+06	1.73137e+06	4.10773e+06	3.03246e+06	2.76202e+06	4.64233e+07	749676	1.79056e+07	2.27357e+07	4.75399e+06	3.16816e+06	248910	2.42778e+06	4.99228e+06	2.33739e+06	6.98808e+06	1.48836e+06	1.9483e+07	6.25508e+06	2.95081e+06	1.17162e+06	583856	597468	9.7978e+07	1.95647e+07
N-Alpha-acetyllysine	0.946429	1.13295e+06	938889	860684	1.26246e+06	1.06844e+06	1.08018e+06	1.55892e+07	1.14443e+06	9.1517e+06	1.04906e+06	973767	1.03231e+06	1.02276e+06	1.08497e+06	870320	1.21046e+06	1.02896e+06	1.08368e+06	999024	1.08175e+06	2.12491e+06	1.08472e+06	6.15961e+07	1.29263e+06	3.11775e+06	1.00651e+06	3.73351e+07	1.14777e+06	4.81117e+06	1.49228e+06	1.15132e+06	958369	863392	1.23236e+06	1.24479e+06	1.30811e+06	1.41356e+06	1.68775e+06	2.5018e+07	2.08266e+07	1.21992e+06	1.70712e+06	1.25558e+07	1.45395e+07	1.22489e+06	7.97384e+06	1.07877e+06	990213
Mesalazine	0.946239	4.66174e+07	3.99341e+07	1.90168e+07	3.88518e+07	1.33965e+07	1.0141e+08	1.36641e+08	6.42342e+07	9.16028e+07	1.52432e+07	2.91249e+07	1.74593e+07	2.20415e+07	1.52192e+07	2.87538e+07	1.39015e+07	1.9231e+07	1.40247e+07	1.85414e+07	6.018e+07	1.92796e+08	1.34085e+07	3.04875e+08	8.06919e+07	8.42318e+07	2.40563e+07	2.27915e+08	1.77536e+07	7.79867e+07	1.3182e+07	5.00135e+07	2.93933e+07	5.58904e+07	6.81129e+07	1.06956e+07	1.25535e+08	5.10693e+07	2.06268e+07	1.40708e+08	8.50501e+07	4.37532e+07	2.3997e+07	1.49738e+08	8.86496e+07	7.03529e+07	7.5832e+07	3.47504e+07	1.0174e+07
Quinacridone	0.945993	194745	0	92235.1	718851	0	1.23014e+06	2.75627e+06	1.56349e+06	4.92148e+06	0	147090	154830	114639	0	73831.1	39307.1	219627	0	77390.9	248671	6.35639e+06	0	4.04342e+06	572834	3.71214e+06	0	3.63876e+06	248848	3.16439e+06	0	190359	134726	104805	456041	0	4.90934e+06	1.62997e+06	0	3.99387e+06	1.06558e+06	265169	480296	4.23839e+06	3.44104e+06	2.79793e+06	2.379e+06	82085.4	459751
Isoleucyl-Hydroxyproline	0.945886	8.37927e+06	2.2e+06	3.72764e+06	5.25361e+06	596609	4.15176e+06	8.30032e+06	1.45928e+06	1.45296e+07	255246	4.51206e+06	1.7271e+06	8.63572e+06	2.73379e+06	745863	1.1518e+06	1.92072e+07	502306	1.12158e+06	1.92605e+06	6.49468e+06	848329	2.14048e+08	2.02783e+06	3.4093e+06	8.09762e+06	1.62407e+07	1.05499e+06	1.16861e+07	2.34166e+06	2.53755e+06	2.77541e+07	2.75646e+06	8.02714e+06	1.88793e+06	1.63394e+07	964940	1.0089e+06	4.7423e+07	9.02715e+06	1.52079e+06	3.76152e+06	9.99862e+06	1.77927e+07	5.35305e+06	8.74716e+06	1.32057e+06	744374
Glutaric acid	0.945659	9.93988e+06	7.80107e+06	1.11332e+07	9.89783e+06	6.3737e+06	1.01538e+07	1.79491e+07	1.53462e+07	1.43878e+07	8.00287e+06	8.34643e+06	8.75488e+06	8.11049e+06	1.04076e+07	7.42157e+06	1.08652e+07	1.24639e+07	8.97366e+06	9.89429e+06	1.14015e+07	1.87093e+07	1.13594e+07	3.83368e+08	1.1434e+07	1.08128e+07	1.03644e+07	6.86355e+06	8.13562e+06	1.27315e+07	6.0677e+06	1.12025e+07	7.02346e+06	8.65429e+06	8.60142e+06	7.98389e+06	1.09897e+07	8.91698e+06	1.00017e+07	2.30618e+07	1.44366e+07	9.07896e+06	1.04831e+07	1.94056e+07	1.29052e+07	1.03562e+07	1.34444e+07	1.06376e+07	9.99168e+06
Pipertipine	0.945435	2.07888e+06	1.54521e+06	1.07312e+07	9.17248e+06	5.00829e+06	2.20792e+06	1.82934e+06	1.70348e+07	8.08665e+06	1.78852e+06	2.1351e+06	1.14276e+06	2.71124e+06	644723	7.37892e+06	2.31463e+06	5.6456e+06	1.47384e+06	527543	1.83823e+06	8.39837e+07	7.3335e+06	3.38051e+07	1.99235e+06	1.18309e+07	1.1295e+06	6.60749e+06	4.18254e+06	2.40224e+06	9.58401e+06	305977	4.42952e+06	6.03929e+06	6.58645e+06	2.84554e+06	4.77396e+06	6.25382e+06	1.27314e+06	3.2934e+06	2.77983e+06	1.28676e+06	4.55893e+06	1.09016e+07	5.91915e+06	2.32613e+06	4.48947e+07	2.27515e+06	1.17768e+06
Edulisin VI	0.945003	0	0	0	0	17060.8	32521.6	428247	0	0	0	0	0	0	0	0	0	0	255871	0	0	409510	0	586679	0	81066.1	0	448554	424600	46592.5	0	0	0	0	0	21331.2	0	0	0	81485.8	0	619968	55933.8	223187	406292	31993.5	1.44831e+06	0	0
Fertaric acid	0.944996	71694.6	0	0	65860.3	0	142760	4.18411e+06	0	585458	0	20545.3	0	0	0	18890.2	0	16777.4	0	28367.7	100956	1.15724e+06	0	2.91152e+07	99298.6	260888	20071	3.82063e+06	0	2.37862e+06	0	0	0	20186.2	130329	0	316745	41526.5	23761.6	2.2509e+06	863713	45781.3	109027	522667	2.45117e+06	145153	354607	0	0
3-[(Cyanophenylmethyl)amino]-3-oxopropanoic acid	0.944911	6.85382e+06	1.9149e+06	7.02796e+06	6.79016e+06	379132	4.015e+06	7.78226e+06	3.20178e+06	1.47315e+07	402939	2.04877e+06	2.82761e+06	2.47609e+06	707889	1.63625e+06	1.5669e+06	2.8817e+06	926899	3.33212e+06	2.98986e+06	6.08413e+06	434557	6.93625e+07	5.39772e+06	8.10579e+06	1.69615e+06	1.13484e+07	2.10252e+06	5.93488e+06	2.39484e+06	2.76554e+06	5.9091e+06	7.16515e+06	5.37175e+06	1.61509e+06	1.16861e+07	1.16988e+07	1.82831e+06	9.92203e+06	1.71949e+07	3.85721e+06	6.95908e+06	1.47891e+07	6.71938e+06	6.8399e+06	8.17291e+06	2.27557e+06	1.19354e+07
Cocaethylene	0.944698	190518	0	59389.1	98504	0	31636.8	2.29988e+07	44544.9	0	0	133074	25062.8	20504.2	0	50401.2	0	56103.6	25999.3	82924	95832.9	1.50526e+06	0	1.09162e+06	29425.3	245014	0	0	180756	67402.1	0	3.50606e+06	0	126118	0	55215.3	352683	555505	21133	0	66973.5	0	36058.6	0	0	187866	2.0531e+07	0	0
3,5-Dimethylphenyl methylcarbamate	0.943961	2.63465e+06	361572	400288	4.04045e+06	1.62594e+07	734904	2.89734e+06	4.65321e+07	593925	219062	350734	5.00823e+06	2.07497e+06	975565	938269	1.18941e+06	333757	313163	228413	472538	3.3694e+07	197063	1.40318e+07	255055	684640	230125	1.98349e+08	381183	1.73721e+06	118946	606748	336791	2.31628e+06	869075	660938	544757	3.22295e+06	302008	2.42368e+06	1.71221e+06	1.07346e+06	579252	1.61198e+06	3.94656e+06	9.25216e+06	569006	507034	369658
Acetylhydrazine	0.942797	1.5487e+06	1.42449e+06	1.5363e+06	1.87176e+06	1.49212e+06	2.43741e+06	1.48868e+06	954480	3.88125e+06	1.92206e+06	1.36669e+06	2.85667e+06	1.35214e+06	4.10033e+06	1.58758e+06	1.03312e+06	1.2832e+06	1.16127e+06	1.51261e+06	1.92622e+06	4.44899e+06	2.43373e+06	9.54742e+06	2.66579e+06	1.47826e+06	1.99726e+06	3.72068e+06	1.36662e+06	4.12223e+06	620337	5.84156e+06	1.61101e+06	1.64243e+06	251722	3.16138e+06	5.27127e+06	1.70976e+06	2.36008e+06	2.74647e+06	3.46008e+06	3.40467e+06	1.78622e+06	2.38555e+06	1.94217e+06	2.95269e+06	3.53602e+06	6.72694e+06	1.56067e+06
L-Glutamic acid	0.942716	4.819e+06	1.60051e+06	7.7388e+06	5.18776e+06	1.14718e+06	7.32371e+06	4.44552e+07	6.41905e+06	2.39061e+07	1.12758e+06	3.77203e+06	2.37915e+06	3.81559e+06	2.29081e+06	1.59024e+06	1.55457e+06	2.31243e+06	2.00728e+06	1.70576e+06	3.9177e+06	3.69841e+07	1.14731e+06	2.6933e+08	4.39303e+06	1.25634e+07	2.09315e+06	6.92387e+07	1.85371e+06	1.45811e+07	1.44582e+06	5.97294e+06	4.25546e+06	3.48656e+06	3.83184e+06	1.89747e+06	1.06875e+07	4.8333e+06	2.05262e+06	5.59336e+07	4.17932e+07	9.18041e+06	3.17423e+06	2.71631e+07	6.24614e+07	9.45357e+06	1.70386e+07	884949	1.13125e+06
Methylpyrazine	0.942443	1.69561e+07	1.49541e+07	1.36444e+07	1.77066e+07	5.33556e+06	3.28265e+07	5.65908e+07	2.09145e+07	3.59997e+07	3.02012e+06	1.18126e+07	1.33257e+07	3.16179e+07	3.35036e+06	8.46788e+06	4.43954e+06	2.01064e+07	4.68723e+06	1.62845e+07	3.11914e+07	9.82367e+07	3.29454e+06	6.71744e+07	2.98217e+07	4.77851e+07	8.97493e+06	1.42839e+08	1.03691e+07	6.04798e+07	4.45855e+06	1.09864e+07	2.25407e+07	2.24181e+07	3.47989e+07	8.6801e+06	3.26558e+07	1.91021e+07	1.13089e+07	1.41892e+08	2.93513e+07	1.75954e+07	1.43211e+07	5.34392e+07	7.20114e+07	1.40058e+08	3.28883e+07	1.04746e+07	5.54889e+06
Sucrose	0.942353	6.54609e+06	158179	316880	345498	20845.3	390090	5.38412e+07	940259	8.06501e+06	113001	758645	593797	178395	636841	214840	68231.9	83018.6	129425	1.19774e+06	160749	3.34957e+06	34181.1	4.24565e+07	1.62245e+06	4.77923e+07	110025	1.02328e+07	114808	3.22542e+07	249119	195151	582160	228875	416489	78306	7.69007e+06	252192	172572	4.15719e+06	2.4035e+07	126243	319517	2.02615e+06	1.22648e+07	350300	2.04139e+06	160255	311179
Mesaconic acid	0.942018	4.81316e+06	0	3.11686e+06	575699	0	1.18996e+06	2.42582e+07	1.67028e+07	1.96186e+07	0	1.72888e+06	2.37206e+06	508926	3.08422e+06	0	0	3.83366e+06	0	252485	2.63577e+06	6.42159e+07	1.97448e+06	3.50728e+07	5.25709e+06	4.9864e+06	0	4.72518e+07	628485	9.58506e+06	0	1.13507e+07	0	2.57107e+06	583447	535308	8.95828e+06	6.74813e+06	2.74786e+06	3.41291e+07	1.3432e+07	3.92396e+06	3.63605e+06	1.59336e+07	2.55678e+07	7.29927e+06	8.97866e+06	172610	0
Oxymorphone	0.940967	1.04028e+06	26132.2	159930	303296	0	134752	72051.2	0	159206	0	0	0	0	0	0	609624	0	0	0	0	437187	0	714949	513183	0	0	1.38253e+06	72856.4	363801	0	0	0	0	0	0	205456	159840	0	1.02815e+06	148238	0	32566.2	0	453086	0	0	0	0
beta-Alanine	0.940725	5.15318e+07	2.81112e+07	4.69427e+07	2.72435e+07	8.67823e+06	3.16751e+07	1.3586e+08	8.92722e+06	4.62299e+07	3.40242e+06	2.18107e+07	1.52916e+07	2.20833e+07	1.06755e+07	7.07277e+06	9.55714e+06	2.03227e+07	5.28298e+06	1.62807e+07	3.54324e+07	8.62033e+07	2.91987e+06	2.8596e+08	1.58096e+07	2.73974e+07	3.61063e+07	1.38558e+08	7.52028e+06	3.08257e+07	6.09942e+06	9.83136e+06	1.44025e+07	7.04716e+06	1.63671e+07	1.4767e+07	2.79277e+07	1.74764e+07	9.20409e+06	2.32693e+08	7.3112e+07	1.62218e+07	1.33528e+07	4.30215e+07	8.25079e+07	2.5291e+07	5.40427e+07	1.64537e+07	7.34508e+06
N-Acetylasparagine	0.94027	575374	417722	293806	287666	122930	585851	3.89043e+06	135583	2.68888e+06	199496	299863	304512	318239	988207	275008	266619	375711	201134	458739	251416	870462	163625	698710	299159	285758	204607	510615	480352	911906	286434	1.22562e+07	715823	463430	445579	255001	1.62673e+06	1.00232e+06	404795	2.5837e+06	1.22035e+06	621903	456228	2.34245e+06	1.49704e+06	735724	849381	315487	235859
N-Acetylglutamine	0.940105	1.37301e+07	4.9572e+06	1.15684e+07	6.39612e+06	633624	2.55977e+07	3.30367e+07	1.67647e+07	1.99958e+07	560517	1.10695e+07	4.3332e+06	7.87702e+06	5.03108e+06	3.62863e+06	1.84479e+06	3.28751e+06	1.49731e+06	2.92502e+06	6.09595e+06	2.53716e+07	1.96773e+06	1.02992e+07	5.59327e+06	1.39914e+07	2.54014e+06	4.285e+07	3.23298e+06	1.63218e+07	2.84754e+06	2.37557e+06	7.62853e+06	5.85513e+06	3.25227e+06	3.85951e+06	5.79494e+06	1.83783e+06	5.24808e+06	4.68108e+07	3.60971e+07	1.14116e+07	6.4358e+06	1.40515e+07	4.17374e+07	4.0612e+06	5.62235e+06	4.6213e+06	1.44513e+06
Hydroxycotinine	0.939911	3.02492e+06	2.60832e+06	1.63773e+06	2.49946e+06	2.5281e+06	2.88063e+06	1.16745e+07	2.78906e+06	4.81881e+06	2.89219e+06	2.40317e+06	2.56693e+08	2.67975e+06	2.98902e+06	2.3487e+06	1.50431e+08	5.00703e+07	3.7112e+06	2.71656e+06	2.44932e+06	6.44061e+06	5.49518e+06	6.25317e+07	3.05599e+06	1.97118e+09	1.87471e+06	2.27068e+09	3.00278e+06	1.24137e+07	4.24738e+07	2.91077e+06	3.93085e+06	4.78346e+07	2.80451e+06	2.98304e+06	1.85545e+06	1.74987e+06	2.56775e+06	5.7198e+06	1.38e+07	2.50254e+06	1.49772e+08	6.06058e+06	1.20119e+07	2.11365e+06	1.00425e+07	2.88634e+06	3.10522e+06
Aminoacetone	0.939899	1.56212e+07	3.33749e+07	3.16946e+07	1.55551e+07	1.45942e+06	4.17548e+07	2.22071e+07	1.58203e+07	5.58339e+07	7.10036e+06	2.8181e+07	5.08598e+06	1.2738e+07	3.32277e+06	3.10982e+06	3.1554e+06	1.08792e+07	1.34889e+07	4.34135e+06	1.38348e+07	1.51255e+08	1.09407e+06	1.15562e+07	2.90146e+07	3.40305e+07	6.99654e+06	1.2475e+08	3.00036e+06	6.19559e+07	2.50634e+07	2.20723e+07	3.0195e+07	6.72866e+06	5.00789e+07	1.03601e+07	3.21381e+07	9.85027e+06	3.29303e+07	4.44105e+07	9.06231e+07	1.81464e+07	9.88199e+06	2.71149e+07	5.84683e+07	2.09404e+07	1.17811e+07	4.10808e+06	3.22215e+06
5-(3-Pyridyl)-2-hydroxytetrahydrofuran	0.939781	1.99008e+06	2.0806e+06	5.44798e+06	3.36038e+06	1.97157e+06	1.93958e+06	1.62854e+07	1.89769e+06	5.15909e+06	1.83321e+06	1.75417e+06	2.04824e+06	1.91881e+06	2.18385e+06	2.06387e+06	2.19647e+06	1.83491e+06	1.85624e+06	1.98308e+06	2.2486e+06	6.15126e+06	2.0188e+06	3.54027e+06	4.59664e+06	4.08194e+06	2.15501e+06	1.29763e+07	2.21008e+06	5.05956e+06	1.48679e+06	1.87792e+06	4.32214e+06	2.35278e+06	2.28079e+06	2.09271e+06	1.24057e+06	1.78936e+06	1.96289e+06	3.2913e+06	1.52367e+07	7.3782e+06	1.96444e+06	7.3808e+06	9.07469e+06	2.49961e+06	6.88477e+06	2.06023e+06	2.09988e+06
15-KETE	0.93945	2.4591e+06	147942	461083	366683	0	242218	2.7103e+06	163208	2.0388e+06	125452	671420	81603.4	320982	0	48937.3	234320	237580	51301.4	272646	412281	8.90253e+06	0	2.06875e+06	2.67479e+06	1.85293e+06	1.62993e+06	2.064e+06	145967	3.53781e+06	16171.9	25764.9	751443	170342	427832	391975	966028	723007	666515	4.29245e+06	1.7192e+06	1.88196e+06	666706	668859	2.05487e+06	1.23852e+06	127633	171960	404506
Diethyl phthalic acid	0.939393	185872	1.09643e+06	0	0	0	1.39143e+06	1.7189e+06	1.51193e+06	3.56162e+06	0	406568	0	841211	0	113915	1.27673e+06	238117	0	426425	0	8.86747e+06	0	9.65139e+06	0	1.14241e+06	331022	1.55584e+07	746752	4.15253e+06	0	263736	0	0	0	0	2.19268e+06	1.62485e+06	83778.2	4.01402e+06	7.17704e+06	788415	1.35667e+06	2.82908e+06	1.52442e+07	2.30603e+06	1.35648e+06	103690	0
Histamine	0.938792	7.63997e+06	3.57438e+06	8.10884e+06	7.16735e+06	1.5913e+06	8.0267e+06	2.21677e+07	7.95106e+06	1.75983e+07	1.93111e+06	4.3187e+06	3.25511e+06	5.75286e+06	1.34522e+06	2.84645e+06	2.51208e+06	5.75889e+06	2.31317e+06	6.87031e+06	6.11006e+06	2.91262e+07	1.92165e+06	2.5935e+07	6.10433e+06	1.41111e+07	3.55894e+06	4.65923e+07	2.66436e+06	1.67246e+07	2.44175e+06	3.53505e+06	7.49831e+06	5.70873e+06	6.1556e+06	3.71337e+06	9.53804e+06	4.00323e+06	2.67334e+06	2.75862e+07	1.77849e+07	8.609e+06	5.06874e+06	1.38943e+07	1.90346e+07	9.91374e+06	8.50515e+06	2.36876e+06	2.50346e+06
Phthalic acid	0.938373	2.96995e+06	2.84116e+06	4.87982e+06	2.82035e+06	2.72348e+06	2.7793e+06	6.21983e+07	2.91439e+06	2.9551e+06	2.52775e+06	3.86492e+06	2.97204e+06	2.62659e+06	2.72315e+06	2.26442e+06	3.08823e+06	2.61696e+06	2.77749e+06	2.92851e+06	3.29474e+06	4.02406e+07	3.68998e+06	7.45849e+08	2.86982e+06	3.2544e+06	3.4929e+06	1.25969e+08	2.98833e+06	2.50686e+06	2.67043e+06	954652	2.95056e+06	3.09205e+06	3.01781e+06	2.69763e+06	2.96505e+06	2.81655e+06	4.20379e+06	4.16904e+07	1.55348e+07	2.50948e+06	3.07142e+06	4.34554e+06	3.16705e+07	3.5207e+06	4.01768e+06	2.96313e+06	2.20371e+06
6Z-8-Hydroxygeraniol 8-O-glucoside	0.938006	7.50655e+07	5.50744e+07	6.86119e+07	4.81021e+07	2.41966e+07	5.52192e+07	4.58864e+07	2.01896e+07	4.56226e+07	8.69103e+07	7.12182e+07	8.63998e+07	6.56566e+07	4.23417e+07	5.12006e+07	6.03459e+07	8.73579e+07	9.11171e+07	4.42572e+07	1.00191e+08	5.29211e+07	5.9292e+07	6.06971e+07	7.37462e+07	3.51062e+07	1.03875e+08	7.16011e+07	6.64273e+07	7.40042e+07	8.3916e+07	5.80177e+07	1.03504e+08	4.77595e+07	7.86089e+07	8.18656e+07	6.18557e+07	5.40215e+07	5.77018e+07	6.3275e+07	2.86771e+07	3.97965e+07	7.4649e+07	6.64304e+07	5.63607e+07	4.90312e+07	4.29043e+07	7.70439e+07	7.19452e+07
cis-Aconitic acid	0.937239	2.00254e+07	8.85216e+06	4.73453e+06	1.84342e+07	6.87918e+06	1.76888e+07	3.34818e+08	5.48408e+07	1.08239e+08	7.29933e+06	5.85846e+06	8.42357e+06	1.3366e+07	7.06919e+06	5.60921e+06	5.89794e+06	1.31074e+07	8.08579e+06	7.18894e+06	3.3301e+06	5.24064e+08	6.55115e+06	4.95791e+08	2.21313e+07	4.71324e+07	5.95306e+06	9.05694e+08	8.42571e+06	8.38406e+07	7.37355e+06	6.06395e+07	9.75087e+06	3.0724e+06	1.4324e+07	8.92619e+06	1.238e+08	3.62871e+07	5.73701e+06	4.43949e+08	1.9956e+08	1.32554e+07	1.99183e+07	1.58182e+08	3.7737e+08	5.64079e+07	9.13792e+07	8.68985e+06	6.64435e+06
Paraldehyde	0.936829	1.37671e+07	1.15646e+07	1.10723e+07	9.17773e+06	1.12089e+07	9.13583e+06	9.894e+06	1.4474e+07	1.1069e+07	1.07747e+07	1.26852e+07	9.90408e+06	1.18665e+07	1.12217e+07	8.38964e+06	1.09031e+07	1.05208e+07	8.7001e+06	1.15654e+07	1.48971e+07	1.28777e+07	1.0649e+07	8.50452e+06	1.25474e+07	1.42577e+07	1.43569e+07	2.18688e+07	1.44748e+07	8.44791e+06	1.44137e+07	9.6207e+06	1.15467e+07	7.83043e+06	1.21794e+07	1.11221e+07	1.04269e+07	9.27557e+06	9.7411e+06	1.15529e+07	9.703e+06	7.11373e+06	1.1245e+07	1.18747e+07	1.09866e+07	8.13193e+06	1.47872e+07	1.05033e+07	1.17115e+07
Phenylacetic acid	0.936309	1.23183e+08	2.54098e+07	1.07524e+08	1.27306e+08	8.67245e+06	6.47867e+07	6.99836e+07	6.96457e+07	9.93446e+07	1.28592e+07	2.4107e+07	1.26266e+07	3.79372e+07	4.97449e+06	2.46998e+07	5.2052e+07	3.44501e+07	9.68971e+06	1.21094e+07	3.41469e+07	1.11627e+08	5.23113e+06	1.55577e+07	9.08443e+07	1.67752e+08	8.62032e+06	3.07583e+07	3.02497e+07	1.35479e+08	1.03339e+07	3.59635e+07	5.91613e+07	2.4244e+07	1.0049e+08	1.09817e+07	1.87937e+08	6.43068e+07	6.96443e+06	2.82174e+07	9.95235e+07	4.73569e+07	7.06708e+07	2.0044e+08	6.88828e+07	1.03171e+08	1.60369e+08	1.77054e+07	1.35382e+07
4-Methylbenzoic acid	0.936166	3.44218e+06	2.31616e+06	2.17201e+06	8.08136e+06	2.63002e+06	2.17753e+06	2.23539e+07	3.04394e+06	1.20716e+07	2.87979e+06	2.27215e+06	3.364e+06	2.54813e+06	5.60817e+06	2.19641e+06	2.80875e+06	2.21029e+06	2.06197e+06	2.2125e+06	2.27263e+06	1.59976e+07	2.32989e+06	6.21915e+07	5.26088e+06	8.66574e+06	1.77536e+06	1.10528e+07	1.37678e+06	1.05625e+07	2.45655e+06	2.44373e+06	1.53444e+06	4.69546e+06	4.25111e+06	2.72033e+06	4.88657e+06	1.89403e+07	2.67445e+06	1.30937e+07	1.23342e+07	4.53381e+06	4.11193e+06	1.74257e+07	1.93288e+07	2.24918e+06	9.74529e+06	2.76247e+06	2.19452e+06
4-Hydroxy-6-methyl-3-(1-oxobutyl)-2H-pyran-2-one	0.936058	1.49546e+06	1.57669e+06	1.37572e+07	1.78086e+06	1.21481e+06	1.73839e+06	3.42568e+07	1.46543e+06	1.95001e+06	468576	401788	2.0828e+07	1.5206e+06	1.33282e+06	1.04538e+06	4.50235e+06	2.81361e+07	144189	1.17724e+06	1.31008e+06	1.98709e+06	293835	8.59219e+06	4.78726e+06	1.70038e+07	1.8187e+06	7.03782e+06	733938	1.72821e+07	465252	500418	1.56371e+06	1.2887e+06	2.71224e+06	2.05695e+06	2.54341e+06	2.68968e+06	1.07516e+06	2.88881e+06	1.6454e+07	1.49779e+06	1.14103e+08	1.58299e+06	2.87916e+06	7.80381e+06	970791	674272	214185
6-Hydroxy-5-methoxyindole glucuronide	0.934661	0	0	0	0	0	0	0	120634	5.54959e+06	0	0	0	0	0	0	0	0	0	0	0	0	0	3.40728e+06	1.66639e+06	74734.6	0	1.23129e+07	0	0	0	0	1.04139e+06	558588	0	0	0	0	0	244875	7.76656e+07	71299.5	1.21611e+06	509208	559462	2.63384e+06	53142.8	0	0
D-Tagatose	0.933985	801233	125698	989450	877623	0	721593	6.20644e+07	1.02575e+06	6.41166e+06	0	465746	493494	511065	4.51257e+07	0	0	1.14101e+06	0	55078.3	767834	1.66956e+07	989311	8.82396e+09	604724	1.71389e+06	0	8.78902e+07	6.6215e+06	5.80496e+06	0	1.84738e+06	704929	200583	863457	137431	2.04231e+06	755534	0	2.3258e+07	1.53695e+07	1.79842e+06	615277	1.28326e+07	3.61771e+07	2.51868e+06	5.71877e+07	0	0
2-Methylglutaric acid	0.933966	5.25803e+06	3.17203e+06	3.50393e+06	3.77377e+06	2.40791e+06	4.27845e+06	6.17673e+06	4.40545e+06	7.82443e+06	2.29965e+06	3.34571e+06	3.43747e+06	2.78681e+06	3.35157e+06	2.43916e+06	3.87502e+06	4.60086e+06	2.88536e+06	3.34571e+06	4.89435e+06	7.56224e+06	2.78341e+06	1.70304e+07	6.82139e+06	4.61235e+06	3.43408e+06	9.16551e+06	3.56097e+06	4.8192e+06	2.7979e+06	3.22002e+06	5.0724e+06	4.243e+06	3.71576e+06	1.42782e+07	3.39103e+06	5.62558e+06	3.29026e+06	7.51059e+06	2.72917e+06	3.63492e+06	7.16261e+06	8.31283e+06	1.45394e+07	2.50196e+06	2.15289e+06	2.9314e+06	2.58587e+06
apo-[3-methylcrotonoyl-CoA:carbon-dioxide ligase (ADP-forming)]	0.933407	8.20314e+08	8.58365e+07	1.86873e+08	8.04225e+08	2.19506e+07	2.22544e+08	2.25672e+09	5.36392e+08	8.39417e+08	1.52721e+07	7.9528e+07	3.32519e+08	3.40976e+08	3.01088e+07	1.95786e+08	1.05353e+08	3.6855e+08	1.80837e+07	5.53881e+08	2.45091e+08	1.46564e+09	4.94495e+07	4.67091e+08	3.03794e+08	1.19597e+09	1.23867e+08	3.65085e+09	3.86295e+08	1.40546e+09	5.28137e+07	4.24594e+08	4.47426e+08	5.03934e+08	3.38038e+08	1.41193e+08	1.86469e+09	3.69661e+08	6.02217e+07	6.56482e+08	6.25054e+08	1.17481e+09	2.90068e+08	1.18675e+09	2.02649e+09	3.28093e+09	1.51365e+09	3.59591e+08	1.48271e+08
2-Methylguanosine	0.933216	84275.6	0	93557.5	676942	0	79698.8	1.00826e+06	301892	1.33216e+06	0	17192.6	0	96144	0	0	0	53286.5	0	95440.8	518196	1.62782e+06	0	2.47035e+06	236874	1.13654e+06	408738	2.2459e+06	0	707203	0	0	179677	321356	1.26105e+06	0	668582	198234	130637	1.56534e+07	2.5209e+06	224460	41676.8	1.04549e+06	1.00208e+06	1.12526e+06	1.15279e+06	0	0
4-Hydroxy-1H-indole-3-acetonitrile	0.932785	1.68459e+07	1.3359e+07	1.71739e+07	1.56587e+07	4.58605e+06	9.35168e+06	3.28133e+07	4.48699e+06	2.44124e+07	2.00246e+07	1.20534e+07	1.39367e+07	1.13962e+07	2.07501e+07	6.3951e+06	6.81916e+06	5.74296e+06	1.66947e+07	1.46287e+07	1.26431e+07	1.00181e+07	5.1666e+06	3.61852e+07	1.43324e+07	1.15151e+07	1.2694e+07	2.45878e+07	1.00699e+07	7.49637e+06	1.20354e+07	7.49693e+06	1.06901e+07	1.00198e+07	7.14034e+06	1.46176e+07	1.20901e+07	4.32363e+06	1.39518e+07	1.01512e+07	6.65407e+07	2.91304e+06	1.89534e+06	2.36122e+07	2.72e+07	1.06622e+07	9.73604e+06	1.58748e+07	9.4195e+06
N-a-Acetyl-L-arginine	0.932181	6.23031e+06	2.04081e+06	4.68121e+06	2.52666e+06	159754	9.03195e+06	2.00743e+07	7.17306e+06	1.50905e+07	379261	1.85482e+06	1.64102e+06	3.93851e+06	372050	1.57957e+06	544294	636952	324667	1.44973e+06	4.70914e+06	3.20336e+07	402039	2.15319e+07	1.84454e+06	9.56632e+06	1.07293e+06	3.35274e+06	1.0966e+06	728668	1.15009e+06	1.5909e+06	2.31395e+06	2.59909e+06	3.23185e+06	765697	6.89127e+06	1.82619e+06	1.41445e+06	4.23919e+07	1.89353e+07	5.66972e+06	3.06694e+06	1.83171e+07	1.84838e+07	4.43743e+06	2.16975e+06	1.04988e+06	360104
8-Acetylegelolide	0.931514	2.21414e+06	1.75984e+06	2.42828e+06	1.91042e+06	889927	1.81269e+06	623749	121691	992938	1.90773e+06	1.60031e+06	2.04232e+06	1.52138e+06	1.32034e+06	1.22219e+06	1.63769e+06	1.67523e+06	1.97885e+06	1.74667e+06	978221	1.00119e+06	1.39038e+06	983481	2.76278e+06	2.3015e+06	2.15555e+06	484934	2.44441e+06	1.32533e+06	1.62503e+06	1.41569e+06	1.98128e+06	548651	1.73128e+06	1.6734e+06	2.42455e+06	1.94781e+06	1.58124e+06	1.14666e+06	847357	1.58918e+06	1.465e+06	1.57093e+06	1.30244e+06	1.38787e+06	63648.3	1.87324e+06	2.25343e+06
1,3-Dimethyluracil	0.931454	4.32892e+08	6.44738e+08	4.65798e+08	4.0759e+08	3.69886e+07	4.7605e+08	1.27075e+09	5.17473e+08	9.05376e+08	1.48471e+08	4.30147e+08	2.41239e+08	5.21052e+08	6.22548e+07	2.21832e+08	1.76561e+08	6.05138e+08	9.42896e+07	2.48241e+08	3.95568e+08	3.51802e+09	6.28132e+07	1.88558e+09	5.12018e+08	1.32324e+09	3.31941e+08	2.2205e+09	2.24181e+08	1.23195e+09	1.38652e+08	2.8145e+08	6.25378e+08	9.02034e+08	7.07234e+08	2.93851e+08	1.01225e+09	5.08971e+08	8.11311e+08	4.20941e+09	1.03822e+09	4.72476e+08	3.795e+08	9.27417e+08	1.70127e+09	1.19657e+09	4.30735e+08	3.91679e+08	1.91146e+08
2-Hydroxyethanesulfonate	0.931199	8.49355e+08	5.4916e+08	1.00076e+09	1.13667e+09	9.41429e+06	1.85856e+09	1.4566e+10	2.51878e+09	7.56155e+08	6.63711e+07	2.73441e+08	2.19402e+08	1.22752e+09	1.06818e+08	4.7525e+08	8.97775e+07	1.87949e+09	9.22919e+07	7.0209e+08	1.03014e+09	1.47657e+10	4.41876e+07	2.66211e+10	1.24906e+09	8.97729e+08	2.04332e+08	5.12118e+08	1.01703e+08	3.15169e+09	1.58825e+08	6.12579e+08	1.01215e+09	9.12946e+08	1.15788e+09	2.44025e+08	3.5879e+09	9.43493e+08	2.9123e+08	4.42663e+09	5.79382e+09	2.16044e+09	1.15285e+09	1.64899e+09	4.75281e+09	2.68513e+09	1.90104e+09	2.63253e+08	1.30976e+08
Creatine	0.930918	3.60942e+09	2.03701e+09	3.28035e+09	1.82179e+09	6.26374e+08	2.24574e+09	2.43615e+09	6.58337e+08	1.76693e+09	2.30662e+08	1.53891e+09	1.1045e+09	1.64846e+09	7.2149e+08	4.92384e+08	6.69313e+08	1.46125e+09	3.57728e+08	1.16158e+09	2.58734e+09	2.7554e+09	1.6776e+08	2.43465e+09	1.00152e+09	1.47957e+09	2.67922e+09	2.5752e+09	5.02333e+08	1.7214e+09	4.23752e+08	6.3151e+08	9.34952e+08	4.76535e+08	1.12314e+09	1.06888e+09	1.72302e+09	1.18162e+09	6.64266e+08	1.17648e+10	1.98381e+09	1.04502e+09	9.45945e+08	1.45736e+09	2.44884e+09	1.49609e+09	1.15461e+09	1.17437e+09	4.91737e+08
Inosine	0.930821	1.76996e+06	817296	1.74595e+06	2.1873e+06	32774.5	4.68e+06	6.97695e+06	2.69651e+06	4.97855e+06	78598.6	178394	334284	2.54147e+06	202553	506602	147385	479324	240818	222359	1.56414e+06	1.25407e+07	135382	1.94667e+07	1.88086e+06	6.75145e+06	641734	1.636e+07	1.0838e+06	5.0136e+06	741263	1.10905e+06	2.34846e+06	3.68515e+06	2.67477e+06	318335	1.15453e+07	507640	1.10191e+06	6.12553e+06	1.5859e+07	2.16189e+06	1.51029e+06	1.38843e+07	1.52472e+07	5.17524e+06	6.88578e+06	273342	422658
N-acetyltryptophan	0.92968	1.52607e+07	5.17159e+06	5.30518e+06	5.68082e+06	191657	2.1539e+07	2.0258e+07	1.13922e+07	5.97633e+07	293778	1.84753e+07	1.14087e+07	5.63619e+06	475700	7.12715e+06	3.49894e+06	6.0531e+06	25362.9	1.47256e+07	2.15781e+07	1.39855e+08	301587	4.19799e+07	3.61394e+07	2.49356e+07	2.26241e+06	3.00589e+08	1.66559e+07	2.05542e+07	529770	1.07582e+07	8.45354e+06	1.83713e+07	8.55804e+06	2.73399e+06	1.24774e+07	8.25431e+06	1.85651e+07	2.58129e+07	1.42418e+08	2.88089e+07	2.59509e+07	1.98845e+07	5.43213e+07	3.64621e+07	9.35998e+07	8.05258e+06	7.40557e+06
FAPy-adenine	0.929592	1.11099e+07	4.93578e+06	9.18921e+06	1.06058e+07	3.47615e+06	9.87051e+06	3.62158e+07	1.2678e+07	2.66966e+07	3.02219e+06	4.56072e+06	4.53063e+06	8.47104e+06	3.5515e+06	3.69305e+06	3.3804e+06	7.49414e+06	8.1985e+06	5.1723e+06	8.33043e+06	3.91532e+07	5.91117e+06	6.16181e+07	9.7948e+06	1.90348e+07	3.25123e+06	4.1331e+07	3.08046e+06	1.98989e+07	2.95035e+06	6.26057e+06	1.02334e+07	8.10221e+06	1.00474e+07	2.53476e+06	2.0705e+07	1.13942e+07	2.983e+06	3.45669e+07	3.00089e+07	1.02273e+07	8.21102e+06	2.7919e+07	3.15443e+07	1.63897e+07	1.34419e+07	3.38116e+06	2.1956e+06
N-Methyl-a-aminoisobutyric acid	0.929105	1.79654e+07	6.60975e+06	3.88831e+07	1.85135e+07	6.53915e+06	1.31413e+08	1.80603e+08	1.87223e+07	3.8573e+07	5.02301e+06	5.84521e+07	2.94513e+07	9.90577e+06	1.82945e+07	5.58208e+06	1.03034e+07	1.2859e+07	5.80449e+06	1.29296e+07	1.23853e+07	6.73516e+07	8.61959e+06	3.61889e+08	1.96541e+08	2.68492e+07	8.62431e+06	2.98856e+08	1.24429e+07	3.02062e+07	5.88796e+06	1.95197e+07	1.17193e+07	1.15647e+07	1.61243e+07	7.73519e+06	2.21616e+07	1.37553e+07	7.43769e+06	1.00168e+08	6.59834e+07	5.14222e+07	1.46993e+07	5.22913e+07	7.24202e+07	3.26942e+07	1.14792e+08	9.8257e+06	7.74155e+06
myo-Inositol	0.928976	0	0	0	0	0	0	3.10584e+07	0	5.74314e+06	0	0	0	0	0	0	0	0	0	0	0	1.86092e+07	311967	7.30638e+08	0	0	0	2.52374e+07	0	1.59731e+06	0	755826	0	0	0	0	374904	0	0	1.00274e+07	2.21795e+07	0	0	9.1066e+06	9.27867e+06	4.85303e+06	2.56572e+07	0	0
Citric acid	0.928795	3.06031e+06	5.90204e+06	2.60422e+06	8.5678e+06	5.19504e+06	7.27226e+06	1.50448e+08	6.60479e+06	3.3598e+08	2.07732e+06	6.11891e+06	3.07757e+06	5.82412e+06	5.36379e+07	3.1495e+06	3.14221e+06	2.84889e+06	6.38147e+06	1.98839e+07	1.60553e+06	1.24251e+08	3.25548e+06	1.76029e+07	9.04343e+06	3.93431e+07	1.44611e+06	1.32572e+09	4.76209e+06	1.54447e+08	1.24559e+06	1.43785e+09	3.09079e+06	1.08699e+07	1.00875e+07	6.70611e+06	1.65762e+07	2.34503e+07	2.59276e+06	2.21852e+08	2.6521e+08	8.48034e+06	2.8169e+06	1.44604e+08	7.35047e+08	1.60348e+07	1.03076e+07	1.72146e+06	3.9547e+06
Valyl-Lysine	0.928611	1.64655e+07	5.93531e+06	1.17022e+07	1.60333e+07	117408	1.72819e+07	6.77758e+07	2.34255e+07	5.60432e+07	772416	4.83489e+06	4.79061e+06	8.87495e+06	701819	3.85521e+06	1.7209e+06	9.54942e+06	1.07447e+06	8.73158e+06	9.25432e+06	1.35833e+08	697315	9.95336e+07	1.59807e+07	3.92658e+07	4.12341e+06	1.04048e+08	4.8351e+06	3.97221e+07	3.12785e+06	6.08021e+06	1.45647e+07	1.29112e+07	1.92674e+07	3.69055e+06	6.04567e+07	1.65925e+07	5.79907e+06	7.34121e+07	1.06598e+08	1.80191e+07	1.00083e+07	8.0221e+07	6.86138e+07	5.39579e+07	4.13672e+07	3.39011e+06	1.98417e+06
5,6-Dihydro-4-methoxy-2H-pyran-2-one	0.928208	2.08785e+06	423658	1.15643e+06	1.47756e+06	521168	2.53689e+06	1.27553e+07	992590	5.26446e+06	557678	1.64384e+06	848975	795147	1.17668e+06	2.31757e+06	1.07346e+06	739836	444495	1.03416e+06	1.05527e+06	8.5933e+06	534234	1.08061e+08	1.67306e+06	2.99958e+06	2.74437e+06	1.22964e+07	632670	1.87672e+07	670804	741353	1.07227e+06	649206	2.37608e+06	588047	3.95582e+06	1.8019e+06	2.22818e+06	2.02301e+07	4.28475e+06	1.49883e+06	955622	3.28961e+06	1.71603e+07	1.20694e+06	1.18574e+06	760001	599606
1-Methoxy-1H-indole-3-acetonitrile	0.928177	4.11594e+06	2.91243e+06	2.77358e+06	9.43855e+06	318755	9.80569e+06	2.92396e+07	998447	3.97623e+07	2.26814e+06	3.88053e+06	2.51876e+06	1.92915e+06	976928	731770	802032	3.03109e+06	0	4.72098e+06	4.38635e+06	1.38917e+07	1.06332e+06	2.89335e+06	9.64805e+06	3.30583e+06	1.96195e+06	2.1572e+07	1.65204e+06	1.97316e+07	824197	9.70725e+06	1.53338e+06	3.33393e+06	1.87762e+06	1.10041e+06	9.77439e+06	2.09705e+06	1.06985e+07	3.99854e+06	2.17198e+07	4.03567e+06	3.05686e+07	3.58426e+06	3.79497e+06	4.46089e+06	1.29865e+06	2.23991e+07	473851
Glycocholic acid	0.926955	369439	151300	170400	551241	12818.7	4.22075e+06	2.08756e+06	2.19036e+06	2.79294e+06	0	729253	135923	104197	0	270930	100547	320120	111189	361613	407864	1.67928e+06	115640	1.58709e+07	785371	914364	47370.3	3.11579e+07	53791	1.53844e+06	154724	457604	328624	225607	244713	633531	2.27562e+06	245676	438429	1.80298e+06	3.30882e+06	622040	703550	820949	2.27676e+06	608725	614173	27148.3	25460.5
Hexanoylglycine	0.926706	5.82364e+06	2.03675e+06	1.6568e+06	5.27635e+06	959747	3.60795e+06	2.6162e+07	5.38936e+06	2.33599e+07	620131	1.59619e+06	3.69777e+06	5.08693e+06	1.90327e+06	1.81409e+06	1.80748e+06	3.20791e+06	825711	3.52202e+06	2.53535e+06	8.82473e+06	905427	3.87343e+07	4.2212e+06	7.92404e+06	1.11017e+06	1.64885e+08	1.20578e+06	1.19755e+07	1.93221e+06	2.68289e+06	2.64999e+06	3.4693e+06	3.90991e+06	429905	1.12743e+07	4.70596e+06	4.31741e+06	1.3228e+07	1.52288e+07	5.22003e+06	8.10571e+06	7.76988e+06	1.77725e+07	8.88393e+06	7.06439e+06	455467	1.39636e+06
L-Arginine	0.9264	3.34995e+07	3.42735e+06	7.23014e+06	1.90046e+07	1.82202e+06	2.74726e+07	6.48981e+07	4.66848e+06	4.72425e+06	2.68855e+06	1.35147e+07	8.99581e+06	5.39466e+06	2.47822e+07	5.54037e+06	5.39891e+06	1.10023e+07	6.83935e+06	1.60227e+07	1.38082e+07	4.02974e+07	3.34415e+06	1.26913e+08	3.95952e+06	1.03719e+07	1.21144e+07	2.25264e+08	1.20699e+07	9.65943e+07	6.40149e+06	1.72902e+08	1.90482e+07	3.61537e+06	5.97315e+06	7.91682e+06	3.80238e+07	2.61024e+07	1.11684e+07	1.24611e+08	1.75003e+08	9.17905e+06	2.28913e+07	1.34018e+07	4.10815e+07	9.45695e+06	4.21646e+07	8.94247e+06	4.45239e+06
Theaspirone A	0.926194	2.40627e+07	3.67194e+07	2.63261e+07	2.3056e+07	2.81045e+07	5.69471e+07	3.13288e+07	1.15143e+08	2.79389e+07	6.35344e+07	2.26413e+07	2.51303e+07	2.42439e+07	7.73069e+07	6.47894e+07	6.82758e+07	5.6429e+07	2.13849e+07	2.95005e+07	2.29335e+07	1.59817e+07	1.99509e+07	1.95674e+07	2.74176e+07	7.13568e+07	5.01869e+07	2.18955e+07	6.98103e+07	7.2331e+07	2.35828e+07	3.1116e+07	2.39358e+07	3.67002e+07	2.92876e+07	2.29606e+07	6.66132e+07	4.44661e+07	4.76516e+07	3.26735e+07	2.94289e+07	5.94933e+07	5.52107e+07	2.51696e+07	7.29427e+07	2.84664e+07	2.88052e+07	5.93788e+07	4.50972e+07
3-Methyl-2-cyclohexen-1-one	0.92613	8.52218e+06	6.54787e+06	1.29779e+07	1.15315e+07	5.30839e+06	9.65536e+06	1.21193e+07	5.85845e+06	3.41374e+07	5.62454e+06	1.01511e+07	1.05659e+07	9.84273e+06	1.27347e+07	7.26872e+06	7.10431e+06	7.4173e+06	8.16892e+06	1.89287e+07	1.46811e+07	1.64864e+07	7.06629e+06	7.07695e+06	1.71969e+07	7.03688e+06	5.29517e+06	2.0696e+07	5.48298e+06	1.49499e+07	3.89291e+06	8.30192e+06	6.27093e+06	5.87267e+06	9.60166e+06	1.07351e+07	1.06765e+07	7.65092e+06	1.32652e+08	3.67656e+07	1.72006e+08	1.16643e+07	8.03446e+06	1.75437e+07	8.99977e+06	9.95176e+06	2.03341e+07	6.89554e+07	7.8284e+06
16b-Hydroxyestradiol	0.92553	1.85997e+06	536042	1.10355e+06	1.99943e+06	154791	2.06904e+06	1.41976e+06	2.30223e+06	909393	323634	337574	1.12277e+06	486091	104639	417553	234787	972336	673632	763142	1.10882e+06	1.15621e+07	27554	0	1.10084e+06	5.2737e+06	269828	2.03149e+07	285502	2.88395e+06	906604	386131	648603	1.20226e+06	1.77687e+06	257391	6.12387e+06	817923	158415	4.21296e+06	7.02219e+06	1.36434e+06	2.20502e+06	8.27073e+06	1.99632e+06	2.36319e+06	2.2798e+06	526569	473471
L-erythro-4-Hydroxyarginine	0.925088	3.40827e+06	2.70946e+06	2.40605e+06	2.88427e+06	3.77925e+06	2.50238e+06	1.08174e+06	1.94852e+06	1.49413e+06	3.59534e+06	652380	3.27914e+06	3.07118e+06	2.35633e+06	2.60023e+06	3.54996e+06	2.16302e+06	3.29703e+06	2.53757e+06	2.76883e+06	1.65084e+06	2.76183e+06	716594	3.00445e+06	2.66889e+06	2.69927e+06	879136	3.28216e+06	2.19816e+06	3.94058e+06	2.10108e+06	3.43142e+06	2.43233e+06	3.13002e+06	3.51857e+06	2.29471e+06	3.01732e+06	2.56346e+06	1.14534e+06	438855	2.44552e+06	2.31496e+06	1.36728e+06	1.30945e+06	2.00147e+06	1.46974e+06	3.09047e+06	2.94356e+06
Asymmetric dimethylarginine	0.924756	1.78324e+08	3.80333e+07	4.7389e+07	1.00362e+08	1.01994e+07	1.58662e+08	1.06322e+09	1.73414e+08	4.80329e+08	2.37196e+07	4.70056e+07	5.08179e+07	5.95127e+07	4.59196e+07	4.6711e+07	3.05342e+07	7.78288e+07	3.72837e+07	6.8419e+07	6.39274e+07	2.87357e+09	3.6325e+07	4.76347e+09	7.48748e+07	2.10942e+08	3.3746e+07	3.40383e+09	5.16067e+07	2.86581e+08	4.04673e+07	7.53096e+07	1.00324e+08	6.1026e+07	4.68666e+07	5.6047e+07	3.42712e+08	2.18245e+08	4.47694e+07	1.69398e+09	1.18633e+09	6.92307e+07	9.78165e+07	6.15792e+08	1.40642e+09	1.83637e+08	2.03962e+08	3.48368e+07	3.32506e+07
3-Methylxanthine	0.924376	3.30089e+07	1.33192e+07	1.85788e+08	2.59351e+07	3.00482e+07	3.74039e+07	4.36365e+09	4.26559e+07	1.5115e+08	7.15787e+06	2.22296e+06	6.00265e+08	2.16567e+07	1.82067e+08	9.67935e+06	1.65642e+08	3.64599e+08	4.84356e+06	8.94206e+06	2.39991e+07	3.67007e+08	1.06131e+07	5.40103e+08	6.30244e+08	9.08284e+07	1.15891e+08	2.88548e+09	3.79226e+07	1.81806e+09	6.78e+06	1.69023e+07	7.87046e+07	2.28098e+07	2.8067e+07	1.88992e+07	7.40814e+07	6.42004e+07	1.03275e+07	2.89056e+08	2.55654e+09	4.44524e+07	2.13273e+09	2.23352e+08	6.94678e+08	417040727	8.57011e+07	2.26203e+06	4.482e+06
2,6-Toluenediamine	0.923776	1.73987e+07	1.33607e+07	2.79349e+07	2.73607e+07	1.50246e+07	1.98249e+07	6.50113e+07	1.37557e+07	3.79128e+07	1.44588e+07	1.38601e+07	1.30313e+07	1.80612e+07	1.56738e+07	1.44623e+07	1.32982e+07	1.75028e+07	1.57343e+07	1.43056e+07	1.9342e+07	6.84e+07	1.44718e+07	8.44605e+07	2.70705e+07	5.25799e+07	1.29657e+07	6.00123e+07	1.37561e+07	3.24898e+07	1.5076e+07	1.59799e+07	2.36001e+07	2.15894e+07	3.97762e+07	1.53999e+07	3.0627e+07	9.92072e+06	1.24101e+07	2.72413e+08	2.9181e+07	1.83833e+07	1.49951e+07	3.32201e+07	7.47062e+07	2.97268e+07	2.56801e+07	1.36555e+07	1.56581e+07
(2R,3R)-2,3-Butanediol	0.923441	2.75566e+06	1.47693e+07	6.70812e+06	7.35459e+06	8.83787e+06	7.74006e+06	7.39107e+06	7.99877e+06	7.23167e+06	7.99522e+06	6.35406e+06	8.20242e+06	7.01842e+06	6.47478e+06	8.38831e+06	7.88679e+06	7.5673e+06	5.84364e+06	2.57269e+06	6.8528e+06	6.80944e+06	1.25936e+07	6.79112e+06	7.76152e+06	4.15212e+06	1.18137e+07	6.41738e+06	7.30103e+06	6.91848e+06	8.03743e+06	6.38522e+06	6.62225e+06	4.97352e+06	7.96073e+06	7.69568e+06	7.61742e+06	6.64523e+06	9.66476e+06	7.52109e+06	7.25761e+06	7.55289e+06	6.45794e+06	6.74229e+06	6.61828e+06	7.03639e+06	7.22188e+06	6.6121e+06	7.40259e+06
O-Phosphoethanolamine	0.923364	1.56164e+08	4.91174e+07	7.68552e+07	1.33989e+08	7.28289e+07	1.23557e+08	1.33283e+08	2.53757e+08	3.32625e+08	140832	4.24268e+07	4.10899e+07	8.71165e+07	5.06734e+07	4.07476e+07	0	6.69672e+07	0	7.2079e+07	1.04761e+08	9.44647e+08	1.42296e+08	2.67568e+08	2.00411e+08	8.2837e+07	1.03043e+08	5.35355e+08	1.71037e+07	3.70281e+08	245420	1.66239e+08	7.99469e+07	1.17244e+08	7.94676e+07	3.27817e+07	2.09868e+08	5.79471e+07	2.39336e+08	3.48877e+08	4.27349e+08	2.46233e+08	1.41667e+08	5.16991e+08	4.35216e+08	3.5011e+08	3.74638e+08	1.53309e+08	1.76725e+07
Benzoic acid	0.923354	1.54918e+07	9.72683e+06	1.17975e+07	1.22162e+07	1.39327e+07	9.93575e+06	1.58908e+07	1.00962e+07	1.05599e+07	9.12024e+06	1.19062e+07	1.3628e+07	8.55144e+06	1.07194e+07	9.03393e+06	1.23869e+07	8.96611e+06	1.13338e+07	8.36945e+06	9.28305e+06	1.47466e+07	9.8451e+06	1.35575e+07	1.13515e+07	1.03936e+07	1.5611e+07	2.51323e+07	9.00619e+06	1.28472e+07	8.50284e+06	1.465e+07	9.62942e+06	1.09448e+07	9.97112e+06	1.20006e+07	1.0139e+07	1.38932e+07	1.11082e+07	1.04018e+07	1.07063e+07	9.44426e+06	1.32526e+07	1.17999e+07	1.30951e+07	1.28137e+07	1.24656e+07	1.1217e+07	9.27736e+06
TG(20:4(5Z,8Z,11Z,14Z)/18:0/18:3(9Z,12Z,15Z))	0.923204	167636	223937	156371	125099	145221	119719	171214	148820	142994	163242	145839	114368	156149	211245	78352.2	136065	138957	157471	190775	152048	94409.4	141316	152064	159559	150575	136327	151903	102742	170266	77220	209858	169218	156864	119916	153781	141789	113665	153826	183594	158664	197875	162427	192410	57054.5	148671	184656	188366	165171
Betonicine	0.92288	9.22943e+06	2.54574e+07	1.01441e+07	3.76652e+08	1.68059e+06	1.04474e+08	8.37124e+07	3.62763e+08	9.81059e+07	8.42832e+06	2.01878e+09	8.6495e+06	1.89715e+07	1.19223e+07	9.7998e+06	1.79727e+07	1.87975e+07	6.67924e+06	3.53038e+07	1.07325e+07	9.02431e+06	3.97875e+06	2.7985e+08	1.87855e+08	3.91317e+07	5.19089e+07	2.18003e+07	1.95793e+07	4.12529e+07	5.91751e+06	1.64123e+07	8.62866e+06	4.46612e+07	5.11302e+07	2.99706e+07	2.17469e+09	1.92703e+07	1.08631e+07	1.68686e+08	1.27266e+09	9.04194e+07	9.64416e+08	8.93689e+07	1.92649e+08	4.79692e+06	3.08975e+07	9.42817e+08	4.34286e+06
3-Furoic acid	0.922036	3.60028e+06	3.23801e+06	3.22231e+06	3.45963e+06	2.48277e+06	3.4668e+06	4.20521e+07	6.17542e+06	1.40912e+07	2.49527e+06	3.02582e+06	3.23159e+06	3.24103e+06	3.76006e+06	3.01491e+06	3.24937e+06	3.47255e+06	3.03511e+06	3.33459e+06	2.93386e+06	6.40844e+07	3.39983e+06	7.31008e+07	3.45344e+06	4.46948e+06	2.11775e+06	1.1626e+08	3.1032e+06	9.20221e+06	3.71979e+06	4.19694e+06	3.41498e+06	2.73774e+06	3.56497e+06	2.99256e+06	1.75886e+07	1.8591e+06	2.522e+06	5.27111e+07	2.50793e+07	3.26802e+06	3.41613e+06	2.11984e+07	4.69694e+07	8.31376e+06	1.03327e+07	2.76955e+06	2.5789e+06
Ricinine	0.921944	1.17554e+07	4.39686e+06	8.33319e+06	1.33306e+07	3.07147e+06	1.36384e+07	2.67043e+07	1.61299e+07	3.92839e+07	3.05193e+06	5.56312e+06	4.87302e+06	1.00399e+07	2.71399e+06	4.49602e+06	4.41828e+06	1.13291e+07	3.50953e+06	5.57352e+06	1.37422e+07	6.35692e+07	3.4486e+06	6.07004e+07	1.2401e+07	2.11301e+07	4.26841e+06	5.43166e+07	2.50791e+06	2.01546e+07	4.27438e+06	4.671e+06	7.04762e+06	8.17024e+06	1.25171e+07	3.28104e+06	2.50906e+07	6.56671e+06	3.94457e+06	3.04834e+07	3.05542e+07	1.34846e+07	7.18645e+06	4.083e+07	2.12978e+07	1.49632e+07	2.44827e+07	4.38221e+06	3.99051e+06
L-Iditol	0.921337	48540.7	103769	0	66685.9	88637.4	570157	9.87881e+06	723681	3.8521e+06	0	0	0	185608	196184	0	1.08578e+06	48647.4	0	0	50627.7	1.09729e+06	170326	1.03813e+07	752139	1.68083e+06	0	6.96485e+06	0	1.6263e+06	0	1.24953e+06	506735	0	795602	0	1.33908e+06	1.31981e+06	0	4.31018e+06	2.15547e+06	289225	0	3.18366e+06	1.38527e+07	1.16308e+06	1.4036e+06	0	0
1-Methyl-3-(2-thiazolyl)-1H-indole	0.921185	4.76442e+06	328548	1.73364e+06	5.59625e+06	309298	3.69978e+06	9.53146e+06	841197	1.22276e+07	334872	1.79182e+06	489480	1.95738e+06	386710	1.15231e+06	407076	2.26999e+06	343823	3.43698e+06	947429	2.45079e+07	306280	720486	3.01859e+06	1.04313e+07	1.33276e+06	1.36451e+07	424680	2.12837e+07	445285	935433	1.68866e+06	629593	4.31088e+06	263549	1.00306e+07	4.26617e+06	1.29962e+06	2.05197e+06	2.36249e+06	1.35043e+07	1.30715e+06	7.76679e+06	4.6579e+06	7.4941e+06	3.52743e+06	1.79218e+06	529601
4-Oxo-2-nonenal	0.921143	5.86819e+07	2.85375e+07	6.67533e+07	9.5083e+07	1.17671e+07	4.8258e+07	2.67561e+07	4.71599e+06	3.77384e+07	1.85464e+07	7.18629e+07	2.43931e+07	3.48159e+07	4.62522e+07	1.04504e+07	1.91031e+07	1.60339e+07	2.67826e+07	4.79544e+07	2.0634e+07	5.82789e+07	2.77182e+07	9.92783e+06	1.95745e+07	2.40828e+07	1.46803e+07	6.4646e+07	1.47717e+07	1.42771e+07	1.04304e+07	1.11689e+07	1.21118e+07	2.21319e+07	2.28051e+07	5.53429e+07	3.66599e+07	1.4319e+07	2.09488e+07	2.37624e+08	1.79875e+07	1.9592e+07	3.10734e+07	3.48809e+07	4.22374e+07	3.8655e+07	1.64443e+07	1.95065e+07	2.09585e+07
2-tert-Butyl-1,4-benzenediol	0.921065	1.648e+06	0	0	0	270361	0	6.05394e+06	332998	371784	0	2.08488e+06	2.15167e+06	316333	0	0	5.88082e+06	0	1.10031e+06	553314	611276	8.24391e+06	243031	6.87289e+06	1.25008e+06	1.92447e+06	6.85804e+06	4.1081e+07	1.13788e+06	7.72003e+06	361109	0	0	0	519796	1.17754e+07	1.17431e+06	1.93292e+06	0	4.8334e+06	3.15312e+06	0	0	3.9677e+06	5.74604e+06	909739	2.87714e+06	564875	862323
Cinnamoylglycine	0.920567	984706	6.14981e+06	6.68872e+06	1.28278e+06	2.40432e+06	1.76024e+07	8.04538e+07	2.7085e+08	5.13151e+08	1.64405e+06	1.44586e+06	244340	1.04479e+07	879302	113041	237617	713092	0	629613	248977	3.20591e+08	28336.1	1.20729e+09	344067	2.23677e+06	246573	3.89057e+08	416627	2.6229e+06	3.42038e+06	1.03636e+07	326099	302074	1.1543e+06	1.20809e+06	2.85615e+06	811950	1.20118e+07	8.21239e+07	2.5876e+08	1.1436e+06	422779	3.16983e+07	2.73378e+07	1.5938e+08	1.83433e+07	121275	137679
D-Alanine	0.919699	2.36787e+06	1.64564e+06	1.21396e+06	1.11321e+06	1.70494e+06	2.30609e+06	2.74406e+06	988837	3.89623e+06	1.06054e+06	1.69961e+06	1.7604e+06	1.52546e+06	2.90796e+06	1.16168e+06	1.35481e+06	1.26229e+06	868508	1.7253e+06	1.68638e+06	4.08692e+06	1.86172e+06	434459	2.33768e+06	2.68289e+06	1.18885e+06	5.78138e+06	2.30039e+06	3.09199e+06	987644	3.42018e+06	1.50538e+06	1.93228e+06	2.04167e+06	1.22794e+06	2.55769e+06	1.93265e+06	1.71057e+06	3.29745e+06	4.71318e+06	2.55471e+06	1.81426e+06	4.07904e+06	3.48102e+06	4.10811e+06	1.90185e+06	5.78714e+06	1.20443e+06
3-Hydroxyomeprazole	0.918663	0	0	0	0	0	0	0	0	0	24989.1	27087.9	0	0	0	0	0	0	0	0	0	0	0	1.2758e+07	0	0	0	0	0	0	0	0	0	0	0	0	0	64427.2	0	0	0	0	0	0	0	1.69609e+08	2.42491e+06	0	0
Ethisterone	0.917229	228971	0	69112.8	95428.5	0	253331	2.21708e+06	165783	1.41899e+06	0	0	0	0	0	0	0	21082.4	0	0	93302.2	4.04145e+06	0	2.46573e+06	73940.8	861182	0	4.62664e+06	0	707190	0	0	79079.5	18811.7	47193.5	0	719729	367240	0	1.92265e+06	2.53595e+06	82910.7	116238	2.21494e+06	2.1072e+06	1.53456e+06	1.12056e+06	0	0
Homoarecoline	0.917175	9.62729e+06	6.06367e+06	6.74987e+06	8.74191e+06	2.68861e+07	6.38357e+06	2.59351e+07	7.02493e+06	1.45457e+07	8.57136e+06	1.0437e+07	9.52844e+06	7.16292e+06	1.02917e+07	7.4868e+06	9.22385e+06	8.25851e+06	8.96285e+06	9.86197e+06	8.86335e+06	7.73673e+07	7.10548e+06	4.04843e+07	5.10184e+06	6.92214e+06	7.80567e+06	1.34833e+08	8.11659e+06	4.63424e+06	1.03839e+07	4.60084e+06	9.26214e+06	6.66474e+06	6.45645e+06	8.70141e+06	5.10821e+06	6.21245e+06	9.90043e+06	8.08515e+07	1.89824e+07	5.95906e+06	8.61355e+06	2.12592e+07	6.18093e+07	6.1304e+06	4.01974e+06	8.15241e+06	8.4058e+06
Suberic acid	0.91638	5.84425e+06	2.38106e+06	3.6764e+06	5.61223e+06	1.60075e+06	4.11454e+06	1.89726e+07	3.77664e+06	1.45001e+07	1.52352e+06	3.14087e+06	2.67844e+06	4.51681e+06	1.40087e+06	2.0512e+06	2.10973e+06	3.37921e+06	1.25518e+06	3.63871e+06	3.42177e+06	3.44751e+07	1.48981e+06	9.15007e+07	4.72373e+06	9.20489e+06	2.88195e+06	5.36926e+07	2.61511e+06	1.15608e+07	1.83249e+06	2.75184e+06	3.72566e+06	3.29935e+06	6.13677e+06	2.61827e+06	9.3756e+06	8.36927e+06	2.48635e+06	3.40703e+07	1.61786e+07	5.62638e+06	5.89074e+06	1.33167e+07	2.10627e+07	7.4958e+06	9.393e+06	2.55916e+06	1.7518e+06
Methylnoradrenaline	0.916114	632609	1.13572e+07	1.45239e+06	345947	420773	202392	1.3045e+07	649928	6.82304e+06	420741	585680	537794	169852	618589	241068	436076	2.67031e+07	580879	9.53551e+06	909924	3.11582e+06	373760	4.45136e+06	229527	950394	269941	6.71278e+07	156456	1.04694e+07	180990	245108	287720	1.89668e+07	452110	334285	3.41922e+06	795718	362566	1.24908e+07	3.52203e+06	288990	1.00702e+07	1.85909e+06	7.00383e+06	6.98242e+06	317834	346259	99237.3
Guanidoacetic acid	0.915495	1.59078e+08	9.64518e+07	4.5251e+08	3.0529e+08	5.93215e+06	1.64485e+08	3.70679e+08	1.11451e+08	2.67376e+08	1.27275e+07	1.2732e+08	1.02733e+08	1.61875e+08	5.46687e+07	1.38514e+08	1.46028e+07	4.25178e+08	2.0981e+07	3.40351e+08	3.92294e+08	3.11592e+08	5.3052e+07	1.10161e+09	6.6844e+07	1.03485e+08	9.74465e+07	5.84978e+08	8.67968e+06	2.46878e+08	3.33777e+07	1.89766e+08	5.45056e+07	6.95764e+07	5.31163e+07	5.14062e+07	5.95282e+07	1.88704e+07	1.41576e+08	8.00695e+08	4.29395e+08	2.1656e+08	2.19754e+08	2.87783e+08	2.551e+08	7.59474e+07	2.37169e+08	1.55306e+08	3.34576e+07
4-Aminobutyraldehyde	0.914744	2.92947e+06	2.2644e+06	1.63131e+06	2.40296e+06	4.88862e+06	2.62071e+06	8.4655e+06	2.11567e+06	2.79033e+06	2.26319e+06	1.95768e+06	2.35978e+06	1.78574e+06	2.42218e+06	3.04909e+06	2.55961e+06	3.34865e+06	2.174e+06	1.89372e+06	2.35752e+06	1.69227e+06	5.5607e+06	316196	1.88262e+06	1.53706e+06	1.87291e+06	6.5688e+06	1.63616e+06	3.16562e+06	2.13228e+06	3.68727e+06	1.97824e+06	2.65554e+06	2.72978e+06	1.25639e+06	2.50872e+06	2.56261e+06	5.51162e+06	3.83777e+06	4.3839e+06	2.4924e+06	3.1088e+06	6.33448e+06	6.20458e+06	2.62535e+06	3.38897e+06	2.3117e+06	2.24057e+06
Salicyluric acid	0.913988	2.63329e+07	1.9773e+07	1.79884e+07	2.00071e+07	2.1264e+07	2.75738e+07	5.13729e+08	2.6735e+07	2.07571e+08	1.97225e+07	1.98271e+07	1.78986e+07	2.17936e+07	1.95759e+07	3.37795e+07	1.97443e+07	1.8242e+07	2.09229e+07	1.81366e+07	2.04355e+07	7.25396e+08	1.95974e+07	5.06256e+08	1.88047e+07	7.62339e+07	1.83408e+07	3.14904e+09	1.91499e+07	1.10594e+09	2.05833e+07	1.04676e+07	1.91185e+07	1.95843e+07	2.01782e+07	1.96756e+07	3.10001e+07	2.12075e+07	1.84147e+07	4.70383e+08	1.87971e+09	1.52396e+07	2.72148e+07	2.58998e+08	5.56596e+08	6.76282e+07	7.12718e+07	1.94837e+07	1.81297e+07
2,6-diaminohexanoic acid	0.913092	0	1.64475e+06	1.13222e+07	1.03937e+06	0	2.3694e+06	1.17545e+07	464512	1.86206e+06	0	0	696565	0	0	0	0	692000	0	0	862874	1.31558e+07	0	4.17639e+07	5.51518e+06	7.58894e+06	0	3.73499e+07	0	3.74682e+07	0	0	1.0921e+06	814506	1.17667e+07	0	6.62307e+06	0	0	1.67631e+07	9.3185e+07	1.8268e+07	1.50974e+06	1.8483e+07	8.72109e+06	4.76742e+06	2.55955e+07	0	0
Benzaldehyde	0.912926	1.58589e+07	8.39644e+06	1.91877e+06	4.1776e+06	570375	4.79604e+06	1.25543e+07	2.67333e+06	2.95316e+06	1.51325e+06	1.91123e+06	8.36332e+06	5.83905e+06	2.33628e+06	4.52679e+06	2.40228e+06	8.29393e+06	987111	4.68951e+06	1.07587e+07	2.03458e+07	1.7575e+06	2.40225e+06	2.90437e+06	9.21196e+06	9.47357e+06	5.81944e+07	7.86672e+06	9.86364e+06	1.73563e+06	3.95121e+06	9.24934e+06	5.28857e+06	4.01976e+06	5.47118e+06	1.62569e+07	2.08433e+07	1.04674e+07	6.41874e+06	1.99696e+07	8.75839e+06	7.0203e+06	1.55723e+07	2.03606e+07	2.006e+07	1.24211e+07	5.25848e+06	4.1064e+06
3-Methylglutarylcarnitine	0.912131	8.72833e+07	1.23801e+07	3.75643e+07	3.67427e+07	909363	4.17084e+07	9.88792e+07	3.22273e+07	1.09309e+08	2.23677e+06	5.92825e+06	4.10226e+07	1.91642e+07	1.60435e+06	1.63624e+07	6.48645e+06	3.18051e+07	2.5797e+06	3.4707e+07	1.67811e+07	5.40254e+08	2.42624e+06	2.48416e+08	3.42292e+07	9.52695e+07	1.02186e+07	4.7794e+08	7.53061e+06	9.87661e+07	7.74714e+06	1.57268e+07	2.54784e+07	3.61668e+07	2.87633e+07	7.5387e+06	1.05955e+08	3.24671e+07	1.40201e+07	2.6323e+08	8.42468e+07	1.91135e+07	4.80556e+07	1.3275e+08	1.72353e+08	1.70727e+08	6.88494e+07	3.78758e+07	2.56922e+06
Glycerol tripropanoate	0.911966	1.17056e+06	1.1143e+06	575135	644801	1.39092e+06	901308	6.60722e+06	1.20993e+06	4.62438e+06	641300	930006	850171	876222	1.10525e+06	775771	754632	657550	727213	827939	445431	9.15846e+06	547291	1.62102e+07	939200	414092	628549	1.4875e+07	1.0557e+06	2.4985e+06	1.28018e+06	984740	1.87132e+06	876905	1.04327e+06	985064	128982	675681	765669	7.43927e+06	1.0628e+07	232568	576548	3.91617e+06	8.46451e+06	2.67501e+06	2.17207e+06	870993	627598
Dexamethasone	0.911846	1.90352e+06	1.12747e+06	1.12601e+06	1.50315e+06	992258	1.31592e+06	194992	530732	1.24314e+06	991851	3.58131e+06	462416	656994	0	167814	0	0	0	1.10705e+06	750450	0	495740	0	962234	1.80883e+06	1.80314e+06	738265	3.00229e+06	0	1.67689e+06	280036	1.30425e+06	403817	96688.4	1.26142e+06	1.04266e+06	0	361710	0	89824.4	1.48133e+06	663124	7.67773e+06	94858.6	1.0928e+06	2.64886e+06	2.9715e+06	1.47788e+06
4-Aminophenol	0.909508	8.30338e+06	1.47493e+06	3.64866e+06	8.45936e+06	2.01388e+06	5.40375e+06	2.02671e+08	4.61442e+06	3.96311e+07	1.95351e+06	3.80499e+07	5.88679e+06	5.76768e+06	5.88713e+06	2.28634e+07	1.80714e+07	3.13236e+06	1.80496e+06	7.97613e+06	3.869e+06	1.47292e+07	2.62628e+06	9.5451e+08	1.32988e+07	2.05262e+07	8.73873e+06	4.10105e+07	7.59282e+06	6.63292e+07	8.17058e+06	8.38528e+06	1.20447e+07	8.84489e+06	9.82189e+06	1.35178e+07	1.9497e+07	7.42151e+06	9.24141e+06	4.57168e+07	1.23898e+08	4.63288e+06	9.12947e+06	1.13568e+07	1.2283e+08	1.49425e+07	3.39788e+06	4.7173e+06	6.88944e+06
Acesulfame	0.909409	6.52813e+06	1.23704e+07	1.03718e+08	2.6771e+06	3.6542e+06	2.80655e+09	6.94943e+09	3.03963e+07	2.58409e+09	4.93578e+08	4.52955e+08	2.35313e+08	7.26885e+08	1.2669e+07	5.72903e+08	1.14486e+07	5.1397e+08	712107	1.28598e+07	1.34014e+07	2.26111e+07	2.64479e+06	1.12259e+09	1.12807e+07	3.98656e+07	8.66032e+07	3.4552e+07	1.49234e+09	2.78396e+10	1.28572e+06	5.46878e+06	461696	8.15303e+06	5.28635e+06	1.05404e+06	2.89897e+10	1.26351e+07	9.98888e+06	3.97407e+07	2.90942e+08	6.65468e+06	4.6453e+06	3.11461e+07	9.36097e+07	3.1028e+07	5.24132e+07	1.03263e+10	2.23656e+07
1-(2-Thienyl)-1-butanone	0.908852	1.31249e+06	838638	4.87673e+06	1.66745e+06	547658	1.88737e+06	1.03527e+07	963378	4.70613e+07	3.21011e+06	2.21104e+06	1.17485e+06	613345	0	1.37701e+06	5.2217e+06	9.66123e+06	2.82261e+06	1.88027e+07	577200	3.77557e+07	1.24575e+06	5.87664e+06	4.7507e+06	1.48754e+06	1.08499e+06	2.15928e+07	1.64403e+06	8.60517e+07	1.45034e+06	1.91489e+07	765551	1.41572e+06	1.69647e+06	648895	3.00591e+06	4.88906e+06	1.0653e+06	2.06265e+07	2.04642e+06	2.47458e+06	6.40181e+07	9.23912e+06	7.66575e+06	1.43163e+07	6.09499e+06	1.89486e+06	1.67851e+06
Succinic anhydride	0.908767	3.41046e+07	3.54828e+07	3.72234e+07	3.77601e+07	3.54935e+07	3.69699e+07	1.86276e+08	3.92352e+07	4.27198e+07	3.51185e+07	3.57354e+07	3.87426e+07	4.05142e+07	3.81455e+07	3.72154e+07	3.61924e+07	3.87144e+07	3.51561e+07	3.74415e+07	3.73704e+07	6.0872e+07	3.56039e+07	4.10753e+08	4.06027e+07	3.75286e+07	3.53455e+07	4.68447e+07	3.81053e+07	3.99926e+07	3.29065e+07	3.8153e+07	3.74548e+07	3.61836e+07	4.03263e+07	3.76743e+07	3.73035e+07	3.38674e+07	3.52436e+07	7.76108e+07	3.61596e+07	3.60186e+07	3.62117e+07	4.06746e+07	7.94144e+07	3.85666e+07	5.29489e+08	3.47071e+07	3.39375e+07
Ethyl dodecanoate	0.908485	2.64738e+06	2.35262e+06	1.56565e+06	1.54366e+06	1.83943e+06	1.89866e+06	1.77811e+06	3.07203e+06	1.7145e+06	1.49914e+06	1.48389e+06	1.74893e+06	1.68347e+06	2.09061e+06	1.68576e+06	1.83787e+06	1.63368e+06	1.72237e+06	2.53682e+06	1.57328e+06	1.63625e+06	1.44579e+06	1.64709e+06	1.67564e+06	1.83588e+06	1.5131e+06	1.53231e+06	1.55491e+06	2.02565e+06	2.16259e+06	2.44614e+06	2.45617e+06	1.63072e+06	1.9855e+06	1.86928e+06	3.01147e+06	2.0971e+06	1.65262e+06	1.65382e+06	1.63476e+06	1.63013e+06	1.5555e+06	1.60238e+06	1.80563e+06	1.62116e+06	1.57392e+06	1.49455e+06	1.81475e+06
Sphinganine	0.908205	2.81806e+06	2.73006e+06	1.48598e+06	3.22435e+06	6.44347e+06	7.41202e+06	1.64634e+07	9.32781e+06	5.52471e+06	3.26803e+06	1.58714e+06	1.43168e+06	1.96225e+06	7.13658e+06	1.42566e+07	9.49835e+06	9.32905e+06	2.26928e+06	1.28145e+06	2.56808e+06	2.26838e+06	7.647e+07	1.15355e+07	7.5695e+06	3.35416e+06	2.58173e+06	2.24302e+06	4.66521e+06	4.32171e+07	2.64161e+06	1.04941e+07	1.83875e+07	3.06269e+06	5.45307e+06	2.7042e+06	8.65234e+06	1.40847e+07	1.70801e+06	4.13619e+06	2.24659e+07	1.26853e+07	3.57443e+06	2.85998e+06	2.17761e+06	6.14887e+06	1.77152e+06	6.12613e+07	7.9638e+06
Methylimidazole acetaldehyde	0.907984	1.42583e+07	1.8005e+07	1.09318e+07	1.14893e+07	6.2111e+06	1.10714e+07	8.57147e+06	9.8995e+06	9.969e+06	8.14787e+06	9.04715e+06	1.02459e+07	1.20435e+07	8.85062e+06	9.87679e+06	7.80942e+06	1.94944e+07	7.84769e+06	1.01477e+07	1.31769e+07	1.95654e+07	9.23779e+06	1.36292e+07	1.5249e+07	1.68409e+07	1.41432e+07	1.35012e+07	1.03981e+07	1.03592e+07	1.08434e+07	1.55022e+07	1.68255e+07	1.7053e+07	2.43279e+07	8.76804e+06	1.30031e+07	1.25041e+07	2.52815e+07	7.51069e+07	5.95785e+06	1.12241e+07	1.2056e+07	1.06569e+07	1.44449e+07	1.16153e+07	8.21869e+06	1.07282e+07	9.72212e+06
Isovalerylsarcosine	0.907629	2.27768e+06	5.28329e+06	560494	1.13587e+06	1.18326e+06	994553	7.41904e+06	1.03507e+06	3.25831e+06	602937	376723	636047	823633	1.09173e+06	787454	1.68861e+06	935738	1.03773e+06	762961	587510	3.74012e+06	468831	1.355e+07	1.5504e+06	1.724e+06	1.31246e+06	5.46868e+06	1.07139e+06	1.35863e+06	380397	1.77508e+06	2.00525e+06	992694	1.0865e+07	734268	2.2502e+06	1.78354e+06	472157	3.00086e+06	2.50084e+06	1.27094e+06	930672	1.90954e+06	2.24852e+06	1.64433e+06	1.37004e+06	567786	340164
[6]-Gingerdiol 3,5-diacetate	0.907238	606350	407325	572726	1.47659e+06	48552.1	392770	1.52001e+07	47283	1.06132e+06	13663.9	270468	367171	522979	0	109804	455419	427082	13362.9	353986	613549	4.96278e+06	0	5.6366e+06	1.49742e+06	993621	373972	2.37422e+06	256942	2.38268e+06	0	225164	363782	708838	790573	1.24687e+06	1.32156e+06	2.3623e+06	535024	881316	2.76613e+06	678600	1.58458e+06	3.17283e+06	7.98017e+06	703670	921537	107070	51694.1
N-Acetyl-L-alanine	0.906789	2.69333e+06	134223	2.36851e+06	930036	1.58325e+06	4.40009e+06	8.32317e+06	2.2158e+06	1.83647e+06	2.5703e+06	0	2.53808e+06	0	3.95322e+06	2.70231e+06	2.05611e+06	2.15324e+06	1.14789e+06	2.11743e+06	1.11989e+06	8.67097e+06	2.48516e+06	7.63856e+06	1.57602e+06	3.37329e+06	1.7532e+06	5.30573e+06	2.31302e+06	5.92345e+06	2.79933e+06	2.89164e+06	1.91133e+06	1.32501e+06	0	675040	1.06991e+06	0	2.43255e+06	2.71055e+06	1.01085e+06	4.13406e+06	2.43104e+06	2.58352e+06	9.78642e+06	0	2.93452e+06	1.984e+06	2.38363e+06
2,3-Dimethyl-2-cyclohexen-1-one	0.906284	2.47431e+07	1.83396e+07	3.56136e+07	3.37718e+07	8.36536e+06	2.652e+07	2.10371e+07	4.39117e+06	3.04017e+07	1.13357e+07	2.77755e+07	1.47447e+07	2.04391e+07	2.56338e+07	7.11195e+06	1.26858e+07	1.48195e+07	1.33276e+07	2.42573e+07	1.25821e+07	3.24866e+07	1.78366e+07	9.6125e+06	1.07986e+07	1.09535e+07	9.5988e+06	4.68605e+07	8.53104e+06	1.15321e+07	6.52201e+06	8.01928e+06	8.61214e+06	1.11455e+07	1.00604e+07	3.54376e+07	2.575e+07	1.02153e+07	2.59321e+08	1.40198e+07	4.55674e+07	1.11278e+07	8.23091e+06	2.28609e+07	2.6502e+07	2.76768e+07	1.35187e+07	6.59471e+07	1.18412e+07
N-Carbamoyl-2-amino-2-(4-hydroxyphenyl)acetic acid	0.905216	1.81996e+07	7.30575e+06	1.57892e+07	8.0518e+06	1.08286e+06	3.31962e+07	1.2307e+08	2.56893e+07	1.76806e+07	1.46043e+06	1.75698e+07	6.97328e+06	1.12924e+07	2.07541e+07	5.05927e+06	2.65673e+06	4.80875e+06	2.10669e+06	3.70393e+06	9.27587e+06	1.06116e+07	2.76488e+06	7.98723e+07	6.85661e+06	1.26927e+07	3.09225e+06	4.34485e+07	7.86499e+06	1.2835e+07	4.31207e+06	3.0514e+06	1.35555e+07	7.61344e+06	2.88011e+06	6.36612e+06	5.73127e+06	2.41246e+06	7.32029e+06	2.74767e+07	5.22977e+07	1.37406e+07	8.30851e+06	1.39785e+07	3.70413e+07	5.41234e+06	3.92382e+07	5.9596e+06	1.6881e+06
Nicotine glucuronide	0.904641	0	60601.2	62258	43970.2	82001.8	16905.2	0	509985	0	77855.2	54097.2	55319.7	29455.8	41927.1	130987	120124	191683	33655.1	61203.5	86041.5	0	106250	0	0	1.61863e+06	57047.8	1.44533e+06	10525	24703.8	58080	77758.8	62184.6	86836.2	76215	44554.2	18012.7	19559.2	80739.3	426944	284049	72440.2	19758.9	31659	191086	25908.6	0	72500.5	714501
4-Amino-2-methylenebutanoic acid	0.903895	1.59323e+08	2.2359e+07	1.51936e+08	7.41729e+07	7.74671e+06	2.53384e+08	1.27184e+08	1.60485e+08	8.44434e+07	8.66102e+06	4.03624e+07	2.25933e+08	4.8138e+07	1.03978e+07	2.96503e+07	1.27333e+07	8.10612e+07	6.21766e+06	3.57824e+07	5.91149e+07	1.79871e+09	1.8626e+07	1.72823e+09	1.73445e+07	1.11761e+08	3.20101e+07	4.24169e+08	2.2937e+07	3.44713e+08	1.27577e+07	7.78275e+07	5.24913e+07	2.89059e+07	8.5965e+07	4.17181e+07	3.69792e+07	6.91526e+07	1.9077e+07	3.75334e+08	1.00393e+08	3.27377e+08	4.63456e+07	1.7146e+08	6.60944e+08	2.08653e+08	2.21058e+08	1.2801e+07	1.59265e+07
D-Glucuronic acid	0.903258	3.06059e+06	540128	1.25562e+06	1.7372e+06	128696	2.23636e+06	6.13945e+07	3.48221e+06	1.66022e+07	284103	1.24082e+06	730577	1.24548e+06	1.22475e+06	387306	124998	1.26317e+06	264243	934292	1.35257e+06	7.04085e+07	245530	2.45679e+08	3.5852e+06	7.06398e+06	355613	1.10429e+08	833009	1.34294e+07	307335	4.26448e+06	2.53297e+06	1.30578e+06	1.81067e+06	484829	7.99466e+06	3.58971e+06	356353	3.56576e+07	5.43257e+07	3.08272e+06	2.00632e+06	1.68591e+07	6.53724e+07	1.12818e+07	1.14073e+07	484492	634204
Phosphorylcholine	0.902114	2.83873e+06	875125	1.43434e+06	2.56685e+06	1.13843e+06	3.52013e+06	4.89541e+07	3.6397e+06	5.17338e+06	1.25119e+06	1.94344e+06	987350	548345	3.55539e+06	1.2276e+06	1.30724e+06	1.41821e+06	1.01828e+06	942751	308460	2.62303e+07	393786	4.53117e+07	4.4294e+06	5.84884e+06	1.20076e+06	2.86705e+07	560598	8.94473e+06	923696	1.75523e+07	804103	1.1354e+06	1.52969e+06	1.4137e+06	4.36718e+06	5.06168e+06	880143	9.31127e+06	4.2906e+07	689804	2.10809e+06	1.2753e+07	2.65419e+07	1.45219e+07	8.18354e+06	1.07577e+06	1.8214e+06
Phenylglyoxylic acid	0.901243	1.79173e+07	7.36988e+06	1.53971e+07	1.438e+07	6.82445e+06	1.86728e+07	1.22975e+09	8.68169e+06	1.28603e+08	1.55694e+06	1.22857e+07	4.14486e+07	4.9885e+07	2.67976e+06	6.16854e+06	2.66239e+07	1.79434e+07	3.66164e+06	1.11732e+07	1.3171e+07	1.38946e+08	2.05641e+06	9.53154e+08	7.06468e+07	8.12052e+07	5.56581e+06	2.50811e+08	3.03781e+07	7.68184e+07	6.72923e+06	7.75547e+06	1.50196e+07	8.56069e+06	2.91011e+07	3.47379e+06	3.2078e+07	1.82812e+07	9.19711e+06	1.03502e+08	2.13554e+08	1.21722e+07	2.81668e+08	5.53253e+07	5.00744e+07	5.32554e+07	2.38772e+07	6.21532e+06	4.41408e+06
Allysine	0.900272	3.57841e+08	9.79629e+07	2.25905e+08	4.08762e+08	0	3.96872e+06	1.83845e+08	3.23058e+07	1.11752e+09	9.54773e+07	3.59339e+07	3.56303e+08	2.12329e+08	3.24345e+07	9.2896e+07	1.52419e+08	1.20461e+08	6.3084e+07	1.48414e+06	1.49229e+08	2.58583e+08	6.43483e+06	7.95392e+08	1.27734e+08	7.20363e+08	1.1029e+09	5.9457e+07	1.61333e+08	6.43529e+08	2.50507e+08	3.03498e+07	5.64186e+07	1.15328e+08	4.41476e+08	3.04437e+07	9.82522e+07	5.11635e+08	1.19075e+08	1.10419e+08	1.02183e+08	9.93086e+07	1.41922e+08	9.06911e+08	3.88573e+08	8.17114e+07	4.12735e+08	9.28581e+07	6.59481e+07
Thymine	0.899635	5.23789e+07	1.91875e+07	4.29964e+07	4.61822e+07	4.86436e+06	4.02658e+07	1.73668e+08	4.92854e+07	1.72324e+08	5.61767e+06	3.2799e+06	1.54968e+07	6.44768e+07	9.57149e+06	1.97845e+07	1.51151e+07	3.15244e+07	9.72297e+06	2.8328e+07	3.79158e+07	1.83187e+08	7.92118e+06	1.42344e+08	7.62171e+07	1.03191e+08	1.56102e+07	3.38045e+08	1.53179e+07	1.21101e+08	1.2948e+07	3.94517e+07	4.26312e+07	8.84651e+07	4.80787e+07	3.63746e+07	1.29843e+08	5.81807e+07	1.50673e+07	2.16396e+08	1.76748e+08	5.17298e+07	3.29086e+07	1.96814e+08	2.00814e+08	1.08728e+08	7.73252e+07	4.94257e+07	1.07058e+07
Triethanolamine	0.89947	1.92447e+07	2.59068e+07	5.62645e+06	1.18951e+07	4.17072e+06	1.41458e+07	3.94817e+07	7.61758e+06	7.63897e+06	7.02626e+06	2.39642e+07	5.22842e+06	9.17819e+06	4.94054e+07	5.34684e+06	1.32932e+07	8.22623e+06	8.46825e+06	6.94e+06	5.42914e+06	17771545	1.55782e+07	2.63486e+09	1.88722e+07	1.20231e+07	1.44241e+07	1.30662e+07	1.90135e+07	2.95723e+07	4.91843e+06	1.68387e+07	2.29611e+07	1.65842e+07	6.09769e+06	7.26564e+06	1.31554e+07	1.28105e+07	9.28608e+06	2.46077e+07	6.2549e+06	1.54565e+07	1.19222e+07	7.90156e+06	2.16785e+07	1.84168e+07	1.78576e+07	2.051e+07	1.14772e+07
Actinidine	0.898066	2.72593e+06	40139.7	0	0	28316.4	78047.5	0	0	0	117572	74224.8	33097.2	65101.9	0	50721.2	0	45188.3	553593	0	65948.9	0	86678.3	0	45556.8	345859	111186	0	0	0	101655	391956	0	98115.3	40173.8	26266.2	98917.3	43930.7	88204.4	0	1.86305e+07	110297	33023	0	1.68681e+06	78865.5	8.46119e+06	40794.3	91662
N-Methylnicotinium	0.897177	7.75265e+06	1.25706e+07	1.22023e+07	1.34606e+07	8.90731e+06	1.27451e+07	1.32734e+07	1.1432e+07	1.3578e+07	1.32799e+07	6.35077e+06	1.13715e+07	1.15678e+07	6.17472e+06	4.98535e+06	1.16966e+07	1.19042e+07	1.15095e+07	4.17922e+06	1.16844e+07	1.11889e+07	9.82458e+06	1.14118e+07	9.00405e+06	1.16689e+07	7.81149e+06	1.10907e+07	1.11437e+07	1.18761e+07	1.3256e+07	1.3859e+07	1.06451e+07	1.21859e+07	1.25509e+07	1.19858e+07	1.50097e+07	6.66231e+06	1.03348e+07	1.11347e+07	1.38548e+07	1.30725e+07	7.19842e+06	9.63483e+06	1.18938e+07	1.21851e+07	1.14453e+07	5.26604e+06	1.328e+07
2,8-Dihydroxyquinoline-beta-D-glucuronide	0.896429	0	0	0	0	0	0	0	0	0	0	0	0	0	0	0	0	0	0	34427.4	0	5.5093e+06	0	0	205499	0	0	1.16211e+06	0	229137	0	0	0	0	0	0	231602	0	0	0	62728	0	0	0	0	4.23264e+07	0	17970.2	0
2-Keto-3-deoxy-D-gluconic acid	0.895529	581958	296114	376752	377534	342290	456160	1.05066e+08	427859	1.9323e+07	308107	507436	339358	607576	665287	255620	399572	445758	311977	172331	439859	3.04922e+07	568361	4.68715e+08	374324	1.79706e+06	364598	1.64145e+08	429487	3.77292e+06	297721	676218	349880	382379	934502	334917	4.19684e+06	669604	259773	5.8634e+07	5.79834e+07	593468	363371	2.89053e+07	3.45749e+07	2.19633e+06	1.75285e+07	357035	134976
5,6-Dihydroxyindole	0.895349	4.44454e+06	625967	680576	538618	589852	3.15538e+06	3.33965e+06	9.30389e+06	2.43382e+06	587971	2.51505e+06	1.05158e+06	663767	729911	5.14593e+06	676809	597911	912141	2.26668e+06	1.1892e+06	1.02578e+07	585541	1.08934e+07	1.65109e+06	1.71585e+06	415935	9.01706e+07	1.6475e+06	1.73999e+06	662932	2.51491e+06	1.31811e+06	1.72588e+06	488322	845495	1.02191e+06	1.4912e+06	945127	1.91938e+07	9.34729e+06	921496	1.69067e+06	4.05039e+06	3.82606e+06	5.97205e+06	4.4583e+06	689506	1.99189e+06
Quinolinic acid	0.895044	3.78059e+06	5.5318e+06	1.04239e+07	1.37071e+07	3.85047e+06	9.79017e+06	1.94049e+07	5.78825e+06	1.4389e+07	2.89763e+06	6.27228e+06	3.08159e+06	9.21722e+06	3.86008e+06	4.47785e+06	3.76096e+06	6.80151e+06	1.82083e+06	5.35131e+06	6.45944e+06	2.8929e+07	1.39306e+06	2.44061e+07	1.07517e+07	6.26968e+06	2.24556e+06	9.35403e+06	1.89186e+06	2.07505e+07	3.09048e+06	9.16684e+06	7.94368e+06	1.15334e+07	9.01248e+06	481349	1.16791e+07	2.61068e+06	5.62384e+06	8.30983e+06	9.27217e+06	1.82719e+07	1.7934e+07	1.88461e+07	2.47011e+07	1.28597e+07	1.07906e+07	2.24813e+06	3.58988e+06
1-(beta-D-Ribofuranosyl)-1,4-dihydronicotinamide	0.894793	1.43135e+08	5.15789e+07	6.68979e+07	8.54093e+07	2.28392e+06	1.21829e+08	6.01599e+08	1.47515e+08	5.06525e+08	6.35197e+06	4.11576e+07	3.63626e+07	8.51465e+07	7.30974e+06	3.87472e+07	2.0579e+07	9.86636e+07	6.59124e+06	5.48796e+07	8.70166e+07	1.10193e+09	4.50229e+06	1.53147e+09	1.20716e+08	3.02664e+08	3.14539e+07	1.2754e+09	2.81821e+07	3.09012e+08	2.729e+07	5.85494e+07	1.21193e+08	7.41937e+07	1.34805e+08	4.13728e+07	3.07266e+08	1.18898e+08	3.39455e+07	5.90496e+08	5.30244e+08	1.01217e+08	9.33183e+07	5.2894e+08	7.38621e+08	3.02317e+08	2.38933e+08	3.12799e+07	1.02889e+07
2-Acetyloxazole	0.894296	0	0	0	0	0	0	2.21147e+06	2.59141e+07	0	0	0	683291	0	0	0	0	2.95629e+06	0	0	0	0	6.20748e+06	2.75522e+06	0	3.71984e+06	0	5.36827e+07	0	3.14824e+07	0	0	958490	1.38961e+06	0	0	3.82884e+06	678659	0	0	0	0	2.31029e+06	0	0	9.59248e+07	1.10265e+06	0	0
Cinnamyl benzoate	0.893269	911418	2.41846e+06	577903	3.08293e+06	1.92916e+06	638638	2.23711e+06	498998	1.0171e+06	440036	327144	1.55878e+06	259278	1.04274e+06	3.11312e+06	4.00372e+06	1.78128e+06	0	1.9593e+06	3.48853e+06	100499	2.67011e+06	2.05009e+07	2.99712e+06	417922	995122	767095	3.53827e+06	1.15342e+06	281489	401786	235167	1.04643e+06	678740	450867	1.72625e+06	1.52102e+07	3.04788e+06	4.6197e+06	414123	580188	5.9101e+06	885812	3.42245e+06	2.3775e+06	1.77306e+06	435919	593566
gamma-Carboxyglutamic acid	0.893058	6.504e+06	4.47866e+06	3.44664e+06	3.83521e+06	1.7321e+06	4.68058e+06	3.60524e+06	5.07513e+06	1.54526e+06	360829	2.53654e+06	2.04385e+06	4.5826e+06	318908	2.28634e+06	997028	3.25894e+06	1.25515e+06	2.44017e+06	3.37249e+06	1.13594e+06	675002	644664	2.33526e+06	7.46973e+06	1.71094e+06	700587	2.46477e+06	3.00788e+06	237760	2.77381e+06	4.05265e+06	4.50563e+06	5.03064e+06	1.23765e+06	1.0641e+07	5.00007e+06	3.83912e+06	3.04918e+06	1.97974e+06	5.55091e+06	3.31622e+06	4.11303e+06	1.29064e+07	4.72192e+06	1.55122e+06	2.82249e+06	1.66451e+06
n-Butyl acetate	0.892901	4.47279e+07	8.63881e+07	3.60074e+07	3.56022e+07	3.87495e+07	7.13451e+07	5.50125e+07	1.14987e+08	4.37845e+07	5.91478e+07	6.80954e+07	3.43104e+07	3.51985e+07	1.25338e+07	2.37224e+07	5.82402e+07	6.82471e+07	3.97625e+07	3.1809e+07	9.34079e+07	4.30046e+07	4.07631e+07	1.18891e+07	6.80058e+07	2.34233e+07	5.657e+07	1.00061e+08	4.03191e+07	4.4107e+07	7.29107e+07	5.50288e+07	6.07333e+07	2.53272e+07	7.4289e+07	6.53635e+07	6.79806e+07	2.97598e+07	4.04814e+07	7.04805e+07	3.67422e+07	3.0976e+07	6.30029e+07	5.60352e+07	6.45725e+07	4.69395e+07	1.0166e+08	6.44909e+07	4.51795e+07
Methyl (R)-9-hydroxy-10-undecene-5,7-diynoate glucoside	0.892208	0	0	0	384573	0	0	2.64463e+06	93432.1	245458	0	493751	0	0	0	0	0	0	0	143274	0	458460	0	1.02823e+08	467254	83809.5	14528.5	1.48935e+06	0	432092	0	70250.2	25349.8	0	68052.1	0	6.079e+06	58039.2	0	851073	2.80336e+06	0	434499	557405	763531	478867	396843	0	0
3-Carboxy-2,3,4,9-tetrahydro-1H-pyrido[3,4-b]indole-1-propanoic acid	0.890921	2.09137e+06	1.03935e+06	1.25523e+06	1.7227e+06	17981.4	6.67291e+06	2.40166e+06	1.01089e+07	5.61328e+06	0	5.80229e+06	3.79858e+06	1.8083e+06	27992.6	2.11635e+06	298523	1.58853e+06	0	4.95852e+06	485663	6.21783e+06	0	4.08359e+06	5.93806e+06	5.70501e+06	361770	3.77275e+06	5.45253e+06	6.43003e+06	0	2.79493e+06	2.30944e+06	6.34214e+06	3.10158e+06	621109	3.41566e+06	2.39785e+06	6.4358e+06	4.33544e+06	1.67105e+07	9.52314e+06	7.53971e+06	5.51057e+06	9.81873e+06	1.27016e+07	1.79404e+07	2.23209e+06	953024
Falcarinolone	0.890701	4.26359e+06	4.03992e+06	4.63538e+06	4.84173e+06	3.08395e+06	4.84086e+06	3.89567e+06	3.11837e+06	3.30541e+06	4.43315e+06	4.53663e+06	4.11162e+06	4.57122e+06	3.08435e+06	3.33327e+06	3.29098e+06	3.42198e+06	3.80958e+06	3.60413e+06	3.54791e+06	3.82347e+06	3.36028e+06	3.23168e+06	4.78216e+06	3.85603e+06	4.4407e+06	3.27472e+06	3.95579e+06	3.91163e+06	3.27024e+06	1.72584e+06	3.84665e+06	2.77665e+06	3.5487e+06	4.98527e+06	4.33883e+06	3.92309e+06	3.34488e+06	2.8174e+06	3.5188e+06	3.62238e+06	2.73541e+06	3.67947e+06	4.57841e+06	4.24097e+06	2.81371e+06	3.84767e+06	3.35474e+06
L-alpha-Amino-1H-pyrrole-1-hexanoic acid	0.890567	1.97672e+06	1.32539e+06	1.19535e+06	2.77842e+06	1.19386e+06	1.31108e+06	5.10589e+06	1.87816e+06	1.80596e+06	1.2535e+06	1.72668e+06	2.60786e+06	1.3256e+06	1.07536e+06	1.35183e+06	1.06663e+06	1.8016e+06	434296	2.02158e+06	1.83531e+06	1.47925e+06	382279	2.24493e+06	1.92851e+06	1.48807e+06	3.12997e+06	2.60006e+06	1.5726e+06	4.18588e+06	1.10697e+06	1.15569e+06	1.62106e+06	2.11052e+06	1.35238e+06	1.23922e+06	1.61729e+06	874164	2.44236e+06	1.88341e+06	1.03071e+07	1.6641e+06	5.79844e+06	1.41337e+06	1.72374e+06	1.66147e+06	1.29937e+06	1.0847e+06	685339
1,2,3,4,Tetrahydro-1,5,7-trimethylnapthalene	0.890462	1.17694e+07	9.80862e+06	1.6495e+07	1.23211e+07	3.35547e+07	1.05004e+07	2.03035e+07	3.12695e+07	1.92607e+07	9.90037e+06	2.0844e+07	3.66283e+07	2.56777e+07	4.29155e+07	2.18021e+07	2.15092e+07	3.62083e+07	2.62227e+07	7.65487e+07	1.24202e+07	1.41585e+07	1.10206e+07	2.09816e+07	1.21481e+07	1.85338e+07	1.03307e+07	1.75476e+07	4.33249e+06	2.27008e+07	4.98813e+06	1.46398e+07	1.21712e+07	1.97257e+07	1.79632e+07	1.26844e+07	8.5968e+06	2.06073e+07	5.29939e+07	2.94797e+07	1.36283e+07	1.59285e+07	2.79385e+07	2.53557e+07	1.34161e+07	9.8749e+06	2.75389e+07	2.439e+07	2.58844e+07
1-Methylhistidine	0.890325	1.87443e+08	5.82861e+07	3.04626e+07	5.17495e+07	2.50346e+07	9.70863e+07	8.98792e+08	2.14775e+08	2.01401e+08	3.051e+07	8.33899e+07	1.73303e+08	9.16113e+07	2.04499e+08	2.64142e+07	5.36845e+07	5.38058e+07	1.75578e+08	5.64127e+07	5.20695e+07	1.87947e+09	6.46513e+07	1.1336e+09	9.01146e+07	3.35563e+08	6.28774e+07	4.84456e+08	1.00324e+08	2.95059e+08	3.63548e+07	3.03972e+08	7.08566e+07	3.3546e+07	5.10213e+07	7.39044e+07	4.10669e+08	1.55447e+08	1.30496e+07	2.37145e+09	1.26361e+09	1.30743e+08	6.39164e+07	1.14276e+09	1.29846e+09	1.10423e+08	1.67203e+08	3.75817e+07	1.21602e+07
2,3-Dihydro-2,3-dihydroxy-4-(4-methoxyphenyl)-1H-phenalen-1-one	0.890011	596551	57338.2	70772.1	179142	0	284561	2.20208e+06	134597	496284	0	11805.2	17244.5	164244	0	17937.3	0	47944.9	0	42855.9	61975.5	2.17856e+06	0	1.5857e+07	175893	509033	44631.5	2.28332e+06	18534.5	563476	10540.8	33366.5	0	138843	301926	0	1.22207e+06	157705	56540.4	2.94932e+06	1.39515e+06	164769	178247	391522	3.73512e+06	572629	305694	95884.6	0
Asparaginyl-Hydroxyproline	0.888381	867506	80724.3	635569	244926	0	604930	5.89464e+06	234839	1.62804e+07	0	216397	65330.4	381747	0	132437	0	650266	312898	925910	161475	1.19252e+08	79503	1.73959e+07	252694	4.96402e+06	167567	4.19551e+07	469218	1.04636e+07	0	341938	717566	138338	717493	38225.5	5.26188e+06	2.30398e+06	248428	3.41603e+06	7.19065e+06	672769	398581	5.22796e+06	5.62999e+06	9.17275e+06	1.23055e+06	93228.5	103802
Indoleacetic acid	0.888357	2.08354e+06	1.02199e+06	3.78371e+06	2.49413e+06	1.22245e+06	5.1427e+06	1.9969e+08	1.48919e+07	1.44874e+07	2.28944e+06	742339	1.3608e+06	2.32401e+06	1.43167e+06	855211	1.18981e+06	1.04769e+06	1.66758e+06	1.11236e+06	6.51147e+06	4.97795e+07	355537	2.14441e+08	1.76038e+06	7.14465e+06	134215	7.33189e+07	624505	6.5647e+06	246048	2.32774e+06	6.59059e+06	3.4079e+06	2.31073e+06	773095	6.51338e+06	1.68418e+06	1.36933e+06	6.57144e+07	2.07667e+08	6.07014e+06	2.54356e+06	1.29402e+07	3.71955e+07	7.50828e+06	4.48506e+07	948839	1.06298e+06
Acetamidopropanal	0.887752	3.94532e+06	1.96222e+06	2.08447e+06	2.44524e+06	1.37994e+06	3.7057e+06	6.91005e+06	3.25001e+06	5.05898e+06	1.40816e+06	1.72609e+06	2.13453e+06	1.84162e+06	2.20705e+06	1.91976e+06	1.88401e+06	2.21017e+06	1.66017e+06	1.94063e+06	2.31388e+06	1.16195e+07	1.77828e+06	1.29175e+07	2.30242e+06	3.20501e+06	1.75767e+06	9.6174e+06	1.86577e+06	5.2267e+06	1.64825e+06	3.8279e+06	2.5266e+06	1.89996e+06	2.58533e+06	1.56753e+06	4.30524e+06	2.99815e+06	1.63492e+06	4.81311e+06	4.82514e+06	3.56097e+06	2.1031e+06	7.97061e+06	6.51875e+06	3.51862e+06	4.55616e+06	1.9062e+06	1.62375e+06
2-Aminoheptanedioic acid	0.887612	8.24254e+06	1.42684e+06	2.58861e+06	2.51128e+06	6.4611e+06	2.6193e+06	2.55811e+07	1.60522e+06	2.45088e+06	2.79142e+06	2.05913e+06	2.35907e+06	6.41642e+06	1.40382e+06	2.82174e+06	1.09263e+07	1.81876e+06	5.60643e+06	2.44886e+06	4.97345e+06	2.35578e+06	2.5298e+06	4.80069e+06	2.93553e+06	1.50512e+06	2.17832e+06	1.34216e+06	2.9186e+06	2.70588e+06	729888	2.07634e+06	8.27466e+06	2.00661e+06	7.1025e+06	3.96123e+06	1.36591e+07	1.52276e+06	2.62996e+06	4.64964e+06	1.82032e+06	2.47955e+06	2.24632e+06	7.40883e+06	2.69269e+06	2.58785e+06	2.69099e+06	2.3136e+06	2.76405e+06
Cyclohexanecarboxylic acid	0.886967	0	8.39651e+06	6.58528e+06	6.69426e+06	1.76211e+06	2.70314e+07	1.25095e+07	2.52887e+07	8.00188e+06	7.86869e+06	1.44086e+07	2.19117e+06	5.23483e+06	2.33628e+06	3.38247e+06	2.16183e+06	4.81397e+06	9.00765e+06	1.49802e+06	1.33826e+07	1.28901e+07	2.23737e+06	1.02301e+07	1.34557e+07	6.01466e+06	2.21913e+06	1.54232e+07	2.4256e+06	1.0799e+07	9.27832e+06	0	1.17915e+07	3.03686e+06	5.34234e+06	1.90117e+07	4.4848e+06	4.85904e+06	2.23496e+06	2.82163e+06	2.44865e+07	4.96886e+06	4.91598e+06	1.25774e+07	6.17595e+06	7.52331e+06	5.03829e+06	4.93357e+06	2.92555e+06
N6-Acetyl-L-lysine	0.885957	3.18363e+06	997177	2.76206e+06	5.73917e+06	2.64895e+06	3.80401e+06	1.3491e+08	6.0536e+06	5.10477e+07	228201	908166	1.58231e+06	2.67197e+06	307556	1.16441e+06	904481	2.27791e+06	418699	4.69096e+06	2.79316e+06	7.47217e+07	102996	4.57402e+08	3.93876e+06	1.5933e+07	1.34354e+06	2.20298e+08	1.10959e+06	2.82059e+07	1.14572e+06	0	3.02122e+06	620101	2.71747e+06	624897	1.40493e+07	2.60831e+06	1.85315e+06	5.70324e+07	1.42037e+08	5.88795e+06	4.23125e+06	7.11941e+07	9.7905e+07	1.53423e+07	5.00646e+07	1.02565e+06	573658
Hydroxyphenyllactic acid	0.885448	0	0	0	0	0	2.66458e+07	7.82246e+07	0	1.34593e+07	0	0	0	0	0	0	0	0	1.49752e+06	0	0	7.90467e+07	0	3.39777e+08	0	4.72081e+07	0	3.71375e+08	3.06677e+06	5.59533e+07	0	2.22133e+06	0	0	0	0	0	1.88359e+07	0	8.09877e+07	1.65305e+08	1.80493e+07	0	1.69142e+08	3.23676e+08	4.30538e+07	1.50338e+08	0	0
Glycerol tribenzoate	0.885052	0	0	0	0	0	0	687357	0	42600.1	10963.5	0	0	0	0	0	0	0	0	0	0	0	0	335651	21375	0	0	110708	19870.8	0	0	0	20280.9	0	0	0	0	0	0	0	176239	0	42586.2	250926	576461	89340.2	455435	0	0
Formylanthranilic acid	0.884654	5.17441e+07	5.37241e+07	2.91788e+07	3.21795e+07	1.8557e+07	6.36181e+07	1.73312e+08	5.47401e+07	4.11675e+07	1.67003e+07	5.88128e+07	3.95626e+07	2.85807e+07	1.16073e+07	1.8811e+07	1.44742e+07	3.38401e+07	3.48512e+07	2.79417e+07	5.89098e+07	1.70046e+08	1.04877e+07	3.35521e+08	2.89076e+07	7.03892e+07	1.11451e+07	3.43965e+08	2.20198e+07	3.52199e+07	7.00313e+06	3.39869e+07	2.15845e+07	7.54009e+07	4.08675e+07	1.26816e+07	1.04324e+08	2.32916e+07	3.52473e+07	4.59018e+08	6.12262e+07	3.57974e+07	4.56206e+07	6.5387e+07	9.02225e+07	6.08692e+07	1.07543e+08	2.96681e+07	3.11178e+07
Mesylate	0.8845	2.04138e+08	1.93474e+08	8.32777e+07	1.76329e+08	6.09337e+07	6.86484e+07	2.55459e+09	2.52476e+08	1.14176e+09	1.47229e+08	1.5127e+08	1.62138e+08	5.96955e+08	8.18596e+07	3.42333e+08	1.28986e+08	1.46643e+08	9.44799e+07	1.01449e+08	7.05157e+08	1.23039e+09	3.91714e+07	7.19358e+09	4.46364e+08	5.76343e+08	2.59361e+08	4.48527e+09	2.92883e+08	6.50359e+08	6.89362e+07	1.1932e+08	3.28402e+08	1.3866e+08	8.9466e+08	2.38061e+08	2.7941e+08	3.269e+08	1.2424e+08	2.20551e+09	2.72111e+09	4.50895e+08	2.85457e+08	3.59814e+09	1.159e+09	1.16672e+09	4.57648e+08	2.76215e+08	9.85252e+07
Cyclodopa glucoside	0.884024	1.64874e+07	2.31097e+06	2.39801e+06	3.07482e+06	0	4.66496e+06	8.39577e+06	1.32774e+07	1.65583e+07	124025	1.69898e+06	5.40945e+06	1.48213e+07	418745	1.99774e+06	965271	3.55686e+06	0	2.27338e+06	6.77492e+06	1.37879e+07	0	1.66851e+06	4.51837e+06	9.14823e+06	4.91529e+06	4.50964e+07	646876	1.0819e+07	1.11442e+06	1.26767e+06	5.38925e+06	4.24773e+06	5.11132e+06	2.97262e+06	9.39879e+06	7.65806e+06	2.40727e+06	1.00491e+07	7.88396e+06	4.62296e+06	1.46707e+06	1.32169e+07	2.76334e+07	2.18365e+07	3.4266e+06	3.16628e+06	259953
Hydroxyprolyl-Leucine	0.883989	1.07914e+07	1.98169e+06	4.25151e+06	7.63387e+06	613936	7.44174e+06	6.6121e+06	1.25904e+06	7.88338e+06	331885	3.52143e+06	1.95844e+06	9.21964e+06	272356	768549	782610	1.96851e+07	549319	1.09786e+06	1.27395e+06	1.44079e+07	990072	7.25169e+08	2.61802e+06	4.69554e+06	7.82265e+06	1.27996e+07	1.2322e+06	1.76982e+07	2.35048e+06	2.39248e+06	3.45104e+07	2.90691e+06	1.01445e+07	1.95217e+06	2.70921e+07	1.99448e+06	999690	8.901e+07	7.7447e+06	2.32067e+06	3.82063e+06	1.60518e+07	3.18281e+07	8.47179e+06	5.58468e+06	1.37181e+06	551053
N-Acetylglutamic acid	0.883139	1.47261e+07	5.47894e+06	8.48207e+06	7.71595e+06	184160	9.92643e+06	3.2845e+07	1.46298e+07	2.20304e+07	562719	5.57646e+06	3.31513e+06	5.53459e+06	882861	2.59062e+06	1.40784e+06	1.11314e+07	912016	5.1817e+06	8.16418e+06	5.05132e+07	912306	1.17178e+08	9.68616e+06	2.09226e+07	4.95351e+06	4.74945e+07	2.09565e+06	2.1342e+07	1.77295e+06	4.04309e+06	8.28418e+06	9.29594e+06	6.1021e+06	2.73384e+06	1.80404e+07	5.49315e+06	4.2241e+06	6.85031e+07	1.86349e+07	1.04149e+07	7.1501e+06	2.20379e+07	7.27673e+07	9.17316e+06	1.26922e+07	3.12986e+06	1.51904e+06
Pyrrole-2-carboxylic acid	0.881472	3.4826e+06	2.19797e+06	1.92453e+06	4.17412e+06	2.0629e+06	2.7365e+06	3.50864e+06	3.14936e+06	3.52025e+06	1.84992e+06	2.16533e+06	4.03343e+06	4.53166e+06	2.07833e+06	1.89831e+06	2.06705e+06	2.79994e+06	2.0008e+06	2.428e+06	2.7728e+06	8.3343e+06	2.38079e+06	1.03911e+07	2.98587e+06	3.976e+06	1.79955e+06	5.30456e+06	2.07435e+06	3.56928e+06	2.21953e+06	2.52024e+06	2.8108e+06	2.33084e+06	3.25116e+06	2.06745e+06	3.56907e+06	3.99967e+06	1.87356e+06	4.61885e+06	2.72019e+06	2.81291e+06	2.37261e+06	5.65048e+06	4.7861e+06	3.75134e+06	1.70577e+06	1.92345e+06	1.6319e+06
Tyrosyl-Valine	0.879147	2.23671e+06	1.09856e+06	846777	1.7378e+06	557994	4.15448e+06	1.07364e+07	2.08406e+06	1.62287e+07	292014	1.01418e+06	671600	2.51096e+06	0	1.08146e+06	498740	2.60823e+06	325561	2.34791e+06	1.81759e+06	3.09566e+07	23566	2.76072e+07	2.20685e+06	5.99511e+06	1.03474e+06	3.33909e+07	1.31577e+06	1.2142e+07	402212	1.78661e+06	1.13929e+06	888221	1.04253e+06	943841	8.45171e+06	2.30019e+06	865270	1.24659e+07	9.3171e+06	3.20102e+06	1.54734e+06	7.41171e+06	9.10865e+06	6.93832e+06	3.20585e+06	842034	0
Dyspropterin	0.879117	3.6562e+06	1.12075e+06	2.52141e+06	2.65427e+06	0	1.52632e+06	1.13707e+07	3.69259e+06	6.8474e+06	0	954403	1.21386e+06	2.28283e+06	0	566569	0	2.32356e+06	0	431469	1.99177e+06	7.62087e+06	0	6.36139e+07	1.5163e+06	1.05817e+07	460804	2.09406e+06	483441	5.40557e+06	0	1.25137e+06	2.31938e+06	943961	2.29292e+06	377895	4.69333e+06	3.61609e+06	723735	1.0804e+07	6.91014e+06	2.5777e+06	2.17151e+06	8.94799e+06	1.06632e+07	2.16787e+06	3.35183e+06	528841	0
Pantothenol	0.878951	2.85524e+06	2.16941e+06	593705	1.84125e+06	1.0287e+06	3.59442e+06	2.16117e+06	721848	1.0736e+06	1.22878e+06	4.39384e+06	1.34377e+06	550075	3.20998e+06	1.63938e+06	4.45342e+06	1.12451e+06	1.54342e+06	1.72027e+06	1.54298e+06	753391	2.67185e+06	2.34701e+06	2.22123e+06	873333	5.08054e+06	2.24707e+06	2.61853e+06	1.97021e+06	867892	1.26216e+06	932287	1.29118e+06	667626	601684	1.27255e+06	2.2662e+06	2.43991e+06	585061	1.24121e+06	2.33826e+06	1.14806e+06	1.14236e+06	891521	119132	1.26419e+06	1.01935e+07	1.77023e+06
Dethiobiotin	0.878832	9.41928e+06	2.8086e+06	8.86847e+06	8.50589e+07	296815	1.6099e+07	6.36138e+07	1.25863e+07	2.91648e+07	1.10919e+06	6.2758e+06	5.26955e+06	6.46408e+06	708148	2.5997e+06	2.89903e+06	1.61886e+07	1.72955e+06	8.03794e+06	7.05968e+06	7.58941e+07	651656	6.65317e+07	1.05603e+08	2.63995e+07	2.32696e+07	6.06645e+07	2.46971e+06	3.21982e+07	1.57914e+06	9.47104e+06	1.69017e+07	1.86027e+07	8.20865e+06	4.60322e+06	1.39174e+07	2.60603e+07	1.88345e+06	1.48228e+08	2.6332e+07	2.70283e+07	2.44674e+07	5.96491e+07	9.2386e+07	1.31703e+07	8.35849e+07	5.84159e+06	1.39252e+07
Deoxyadenosine	0.877544	2.97319e+06	1.30895e+06	2.0067e+06	2.73178e+06	165240	3.58506e+06	9.78023e+06	1.70449e+06	7.71978e+06	0	1.26203e+06	1.33959e+06	1.65745e+06	0	579827	126446	1.6125e+06	0	1.01242e+06	2.38679e+06	2.26093e+06	0	1.88252e+07	1.27315e+06	4.87899e+06	1.62804e+06	1.68358e+07	776469	6.03923e+06	397595	1.1014e+06	1.78581e+06	1.43709e+06	2.46012e+06	300113	5.01022e+06	2.07226e+06	1.662e+06	1.21962e+07	1.77374e+06	2.46192e+06	1.6637e+06	4.46662e+06	5.98365e+06	3.78548e+06	2.44604e+06	713665	285745
N,O-Didesmethylvenlafaxine	0.87689	62669.3	196205	109473	41107.3	0	123462	2.00606e+06	118023	1.92751e+06	111635	185694	199209	96641	340121	209242	258447	161855	303730	198476	122690	0	152265	0	80815.4	130296	207207	0	180957	0	258888	108204	75837	201587	65389.4	181683	51750.6	1.16556e+06	3.10864e+06	0	0	47817.3	127173	0	0	29966.7	32976.3	234658	1.57642e+07
Tyrosyl-Isoleucine	0.876054	5.28744e+06	195908	419655	446495	34877	329169	7.85084e+06	120897	1.87785e+06	475847	143091	614065	1.26235e+06	355164	548643	25077.3	2.65693e+06	67026.6	235454	2.2524e+06	6.49567e+07	134035	1.69257e+07	625278	3.41612e+06	434138	1.93896e+07	785133	535843	196272	485154	1.95887e+06	437316	802714	49590.3	6.72021e+06	2.2248e+06	141688	4.29422e+06	5.89386e+06	1.46031e+06	585919	869367	9.25309e+06	2.03895e+06	6.55201e+06	121841	111993
3a,11b,21-Trihydroxy-20-oxo-5b-pregnan-18-al	0.875846	209975	0	124214	225819	0	337723	2.76621e+06	50025.2	1.56179e+06	0	0	27138.3	0	13404.2	0	0	65004.2	0	55959.4	100816	3.31586e+06	0	2.01464e+06	135987	703438	0	6.27582e+06	0	584706	21779.8	106661	311200	0	237590	0	746634	302574	0	1.35614e+06	1.43131e+06	78065	34982.1	2.21792e+06	1.1261e+06	1.55822e+06	490235	0	0
Phenylalanylproline	0.875836	1.55944e+06	430945	1.13325e+06	1.74067e+06	0	2.01523e+06	1.5001e+07	148806	8.44221e+06	95577.7	532331	856342	1.14761e+06	66999.3	428726	164028	1.17831e+06	87503.3	702742	2.3277e+06	1.26175e+07	78175.4	8.59582e+06	1.48367e+06	4.05982e+06	463866	1.98895e+07	785282	5.90954e+06	189270	803296	1.38651e+06	999812	1.40183e+06	357463	4.64056e+06	1.63708e+06	661554	1.10382e+07	8.15552e+06	1.57766e+06	1.09371e+06	6.24054e+06	1.37362e+07	2.73416e+06	3.01707e+06	530758	274992
Dimethylethanolamine	0.875485	2.14837e+06	2.05552e+06	1.83499e+06	2.68898e+06	903532	3.58203e+06	2.52886e+06	1.59772e+06	4.74217e+06	2.24771e+06	944384	1.26081e+06	1.41439e+06	317039	2.92535e+06	1.64215e+06	2.37009e+06	1.19718e+06	2.17607e+06	1.2468e+06	1.75283e+07	1.15382e+06	1.43642e+06	2.6474e+06	6.10916e+06	1.13739e+06	7.3449e+06	1.84131e+06	2.50624e+06	1.64412e+06	1.28183e+06	3.65317e+06	1.63955e+06	2.03397e+06	3.32155e+06	3.26176e+06	2.84048e+06	2.29072e+06	2.84855e+06	6.29127e+06	2.339e+06	1.71616e+06	2.82239e+06	4.32907e+06	3.48829e+06	674610	1.05504e+06	1.35077e+06
N-Acetyl-L-aspartic acid	0.87498	3.29197e+07	1.29306e+07	1.51903e+07	1.72243e+07	257048	2.73751e+07	1.01343e+08	5.04946e+07	8.0694e+07	1.02813e+06	9.52099e+06	5.28615e+06	1.40389e+07	1.23865e+06	7.55956e+06	2.6324e+06	3.32286e+07	2.10708e+06	9.67442e+06	2.03526e+07	1.81845e+08	1.28265e+06	4.0134e+08	2.03408e+07	6.24139e+07	1.08861e+07	3.03563e+08	5.83431e+06	5.44672e+07	3.77429e+06	8.69268e+06	1.90094e+07	2.28225e+07	1.37017e+07	7.03488e+06	4.65806e+07	1.47307e+07	7.58991e+06	3.18704e+08	1.69151e+08	2.25108e+07	1.81823e+07	8.9133e+07	2.0647e+08	2.90845e+07	4.62096e+07	6.87634e+06	3.60998e+06
2,3-Diethylpyrazine	0.874283	7.61073e+06	9.64411e+06	9.61633e+06	9.55499e+06	3.36193e+06	4.21729e+06	4.87023e+06	8.32457e+06	8.6182e+06	6.06034e+06	7.05036e+06	7.79226e+06	5.434e+06	6.28475e+06	9.39964e+06	9.56887e+06	9.23784e+06	3.72086e+06	3.82043e+06	4.5719e+06	5.73605e+06	4.24954e+06	5.24804e+06	4.15367e+06	4.85757e+06	3.77533e+06	3.95057e+06	3.87308e+06	8.41006e+06	8.50124e+06	3.34342e+06	4.12989e+06	7.07729e+06	3.94951e+06	4.30781e+06	9.31113e+06	5.59393e+06	9.26881e+06	3.88708e+06	9.07115e+06	3.87624e+06	9.32258e+06	5.47813e+06	5.37631e+06	3.89848e+06	6.63929e+06	5.41306e+06	3.7646e+06
Fusarochromanone	0.873507	538534	3.87099e+07	1.01991e+08	1.44002e+08	376800	7.76525e+07	2.87504e+08	6.06973e+07	1.07169e+08	7.08539e+06	2.12338e+07	3.90481e+07	7.41896e+07	1.83385e+06	2.21682e+07	8.11286e+07	8.31369e+07	1.06328e+07	1.22243e+07	1.57688e+08	5.50441e+08	3.64743e+06	3.98825e+08	4.43189e+08	2.13073e+08	3.73316e+07	3.01021e+08	2.73183e+07	1.01127e+08	1.2931e+07	6.22317e+07	1.11401e+08	3.08319e+07	1.50708e+08	1.3009e+08	1.17748e+08	2.80892e+08	2.53137e+07	2.24528e+08	2.24703e+08	4.23204e+07	1.35368e+08	4.54764e+08	3.90975e+08	7.80568e+07	7.8039e+07	187163	2.64606e+06
L-Phenylalanine	0.87338	1.59533e+07	2.3568e+06	1.10409e+07	2.29156e+07	5.14528e+06	1.83828e+07	2.56321e+08	3.2162e+07	1.70092e+08	4.97716e+06	2.76727e+08	2.52825e+06	1.13594e+07	5.379e+06	6.00261e+06	4.91927e+06	5.81816e+06	5.17827e+06	2.30175e+07	9.40033e+06	2.614e+08	4.98322e+06	1.08741e+09	1.4327e+07	8.02997e+07	2.20415e+07	5.51582e+08	2.78275e+06	6.27631e+07	5.28409e+06	3.52685e+06	1.37192e+07	8.3752e+06	1.62557e+07	4.5289e+06	7.10717e+07	1.08978e+07	4.29577e+06	1.31718e+08	2.83858e+08	2.92907e+07	1.43906e+07	1.68641e+08	2.0642e+08	8.49733e+07	1.6507e+08	1.23726e+08	5.36023e+06
Isovalerylglutamic acid	0.873265	5.41796e+06	2.67535e+06	3.73091e+06	4.90685e+06	124723	4.76041e+06	4.94043e+06	3.79623e+06	8.07774e+06	684169	1.49177e+06	1.57759e+06	4.74617e+06	498282	2.12136e+06	1.01929e+06	3.33364e+06	718385	2.23671e+06	3.30214e+06	557618	590190	7.09806e+06	5.4129e+06	5.2055e+06	2.60805e+06	5.12853e+06	1.89496e+06	6.22209e+06	1.55063e+06	3.10936e+06	2.98179e+06	3.87617e+06	6.49754e+06	1.75514e+06	7.80782e+06	5.16416e+06	1.42384e+06	7.87822e+06	5.22025e+06	3.73431e+06	2.43576e+06	5.65564e+06	2.30892e+06	6.38119e+06	3.19971e+06	2.1321e+06	727074
N-(5-Methyl-3-oxohexyl)alanine	0.8728	2.27739e+06	4.8807e+06	4.05492e+06	4.67211e+06	4.59733e+06	4.99816e+06	1.94843e+06	4.2605e+06	8.51495e+06	4.56837e+06	4.10573e+06	4.51016e+06	3.84019e+06	4.03319e+06	4.8681e+06	4.81547e+06	4.60321e+06	4.80645e+06	4.7235e+06	4.42465e+06	5.15356e+06	4.68966e+06	1.36595e+06	3.5764e+06	4.4719e+06	4.09169e+06	5.57264e+06	4.38355e+06	5.07606e+06	4.73334e+06	4.77027e+06	4.59953e+06	4.33123e+06	3.55297e+06	4.6037e+06	4.38496e+06	5.28572e+06	3.19861e+06	4.23925e+06	4.42188e+06	3.63112e+06	4.60789e+06	4.33658e+06	9.15868e+06	4.43013e+06	3.54927e+06	4.3512e+06	4.81828e+06
(+)-Gallocatechin	0.872511	115963	0	186169	425568	0	272264	7.84636e+06	147629	2.31507e+06	0	57445.3	40856.5	58648.7	0	0	0	181893	0	83747.3	210358	5.65628e+06	0	5.73054e+06	462185	1.74381e+06	0	6.51359e+06	55328.7	1.11028e+06	0	230121	166516	91358.9	217974	35146.7	1.0496e+06	504370	22846.7	5.64801e+06	3.84457e+06	336862	640926	7.34823e+06	4.8665e+06	744825	601290	0	0
alpha-Hydroxy-1-methyl-1H-indole-3-propanoic acid	0.871597	330460	94355.7	160203	571868	278471	157576	3.65606e+06	442333	929676	17118.1	401469	111464	72872.5	55112.9	55062.1	24623.1	533647	12335	0	294483	1.82043e+06	30259.5	1.58938e+07	399622	243679	74218	0	40410	409811	24416.8	197598	270100	226602	68009.9	514333	407287	540645	254666	2.40684e+06	2.45611e+06	621743	334104	853629	2.14637e+06	636105	963585	42439.1	50132.2
Androsterone sulfate	0.871418	6.00623e+06	8.9521e+07	1.7965e+08	2.05804e+08	2.27813e+07	5.30457e+07	2.53827e+08	1.73553e+08	4.35253e+08	2.60918e+07	3.06025e+07	5.8712e+07	1.12846e+08	1.84458e+07	3.56372e+07	4.79641e+07	7.58099e+07	1.4678e+08	3.57738e+07	1.17968e+08	9.10796e+07	3.14567e+07	7.56667e+08	5.86635e+07	4.74474e+08	6.476e+06	5.62535e+08	7.0908e+07	1.41527e+08	2.24465e+08	4.63931e+07	3.9519e+08	1.46723e+08	9.81631e+07	2.94843e+07	1.86047e+08	5.701e+07	6.06524e+07	2.0931e+08	5.17751e+08	5.9157e+07	1.66141e+08	9.70897e+08	1.59261e+08	2.12932e+08	2.81601e+08	6.41541e+07	1.84513e+07
all-trans-Retinoic acid	0.870588	345288	0	0	739816	0	327604	1.6946e+06	238610	3.1928e+06	97028.5	0	0	558896	0	142820	0	528194	0	89384.3	44972.4	3.84567e+06	0	2.27911e+06	532128	290842	175147	5.34407e+06	194960	772497	80812.8	43176.8	56404.1	27396.2	1.09669e+06	0	1.65294e+06	258138	119444	111888	946655	85036.8	394397	7.95104e+06	2.50476e+06	991792	276268	0	0
3,4-Dihydroxyphenylglycol	0.868567	1.19485e+06	2.19751e+06	2.91709e+06	2.4363e+06	2.34806e+06	2.36695e+06	7.4512e+06	2.1668e+06	6.66287e+06	2.84717e+06	2.01236e+06	1.8135e+06	2.2673e+06	2.9677e+06	2.33798e+06	2.76073e+06	1.74695e+06	2.87716e+06	1.77717e+06	1.73858e+06	2.43212e+07	1.94717e+06	3.51451e+07	2.21807e+06	3.20818e+06	2.13291e+06	1.05933e+07	2.85169e+06	5.39668e+06	1.81533e+06	2.15624e+06	2.11709e+06	2.10793e+06	893921	2.38967e+06	2.70813e+06	2.66888e+06	2.11543e+06	1.50446e+07	7.77476e+06	1.1191e+06	1.60241e+06	9.62456e+06	9.09066e+06	2.60358e+06	2.00092e+06	2.29697e+06	2.09122e+06
N-Hydroxy-1-aminonaphthalene	0.868472	737627	1.92715e+06	1.41993e+06	1.56785e+06	348864	853108	2.85289e+06	1.61236e+06	1.36327e+06	432398	514621	521940	832062	3.54021e+06	698738	510881	873390	356696	790411	1.14022e+06	883696	711522	2.55775e+06	759350	1.02221e+07	408887	5.47147e+06	547078	729569	208370	1.34273e+06	2.12428e+06	2.06955e+06	501360	778879	1.71002e+06	4.96389e+06	686097	2.19153e+06	1.7337e+06	1.25189e+06	937917	1.06462e+06	1.58066e+06	1.15453e+06	1.17433e+06	346753	377664
Polyvidone	0.868114	521363	1.00585e+06	2.28444e+06	3.56539e+06	3.50771e+06	2.09763e+06	5.91716e+07	1.43759e+06	2.04342e+06	1.42251e+06	1.39031e+06	1.47303e+06	9.4526e+06	1.6809e+06	1.44655e+06	5.82421e+06	1.05446e+06	2.68245e+06	1.45778e+06	6.40594e+06	4.04e+06	1.0949e+06	1.78784e+08	2.04874e+06	4.74961e+06	1.42665e+06	2.64193e+07	1.53476e+06	2.92715e+06	550083	1.45648e+06	2.47657e+06	1.22503e+06	1.89442e+07	2.38216e+06	1.41765e+06	4.5713e+06	1.57854e+06	1.38222e+07	6.52388e+06	1.59289e+06	2.03125e+06	3.19162e+07	3.98039e+06	2.26021e+06	2.25709e+06	1.50284e+06	1.43658e+06
Codeine N-oxide	0.867592	3.91252e+06	51219.3	1.31165e+06	1.73058e+06	0	359744	903170	394043	1.89832e+06	21474.8	168112	3.31825e+06	402859	0	1.76752e+06	216983	435060	570656	1.28265e+06	3.32774e+06	2.5684e+06	1.0487e+06	956254	1.33482e+06	2.12261e+06	129316	2.88699e+06	4.7001e+06	412297	674002	351286	1.09803e+06	2.89382e+06	3.03682e+06	3.80127e+06	3.87471e+06	4.58536e+06	2.63924e+06	809635	1.01846e+06	2.9356e+06	1.50495e+06	2.46377e+06	1.69076e+06	386209	683575	614312	862413
Eicosapentaenoic acid	0.867448	7.72769e+06	3.70909e+06	7.88241e+06	4.04455e+07	2.00256e+07	6.56248e+06	4.52525e+06	2.78742e+07	8.15766e+06	4.46037e+06	4.29539e+06	2.82575e+06	5.98215e+06	1.28416e+07	3.60978e+06	5.51131e+06	1.16051e+07	3.89671e+07	1.54804e+06	3.10018e+06	1.10082e+07	2.07767e+07	3.06173e+07	8.97293e+06	4.02083e+06	7.29089e+06	1.02513e+06	1.42553e+07	1.6145e+07	7.27099e+07	1.12355e+07	7.01532e+06	8.26132e+06	4.62144e+06	1.05462e+07	8.31894e+06	4.15546e+06	4.36806e+06	5.82758e+06	1.36763e+07	3.54186e+06	1.03873e+07	7.42304e+06	3.3359e+06	7.62483e+06	1.65129e+07	1.09819e+07	3.85131e+06
Butyrylcarnitine	0.866515	3.80171e+08	2.46405e+08	2.66997e+08	2.22553e+08	1.28936e+07	3.04223e+08	6.47158e+08	1.46826e+08	1.07919e+09	2.6433e+07	4.03134e+08	9.96051e+07	2.44113e+08	1.14127e+07	7.82363e+07	9.71512e+07	4.51453e+08	4.07894e+07	8.22042e+07	3.28098e+08	1.60546e+09	3.27088e+07	3.05718e+09	5.91602e+08	9.10277e+08	2.27571e+08	1.35076e+09	1.26308e+08	4.09339e+08	4.47566e+07	1.87185e+08	1.67662e+08	2.28815e+08	3.15902e+08	1.11259e+08	4.71295e+08	1.00722e+08	4.59952e+08	2.06453e+09	9.3466e+08	3.65196e+08	8.4509e+08	3.69008e+08	1.26579e+09	3.38256e+08	7.60023e+08	1.39514e+08	2.07854e+08
Solavetivone	0.864743	8.18373e+06	1.87617e+06	2.19701e+06	2.18758e+06	7.49242e+06	2.98314e+06	4.84253e+06	8.28202e+06	6.93166e+06	7.72597e+06	2.71671e+06	5.93077e+06	4.80619e+06	7.11891e+06	7.07219e+06	7.29293e+06	5.61312e+06	6.93668e+06	7.07144e+06	8.0403e+06	7.8257e+06	7.30897e+06	4.5126e+06	5.96778e+06	7.91085e+06	7.14388e+06	2.57151e+06	7.76193e+06	5.664e+06	6.46793e+06	6.55299e+06	6.30752e+06	5.13663e+06	4.77778e+06	1.87993e+06	2.02264e+06	6.34409e+06	6.31449e+06	5.67977e+06	3.8104e+06	6.22105e+06	6.27553e+06	6.75652e+06	2.96198e+06	2.53731e+06	4.79307e+06	1.06013e+07	5.45779e+06
L-Leucine	0.863221	2.07534e+07	6.31026e+06	1.13843e+07	2.20333e+07	699079	1.15864e+07	2.57809e+08	1.45897e+07	2.72817e+08	2.86557e+06	8.8237e+06	5.05627e+07	7.98294e+07	1.55262e+06	9.69668e+06	1.08384e+07	8.26834e+06	2.99154e+06	1.05789e+07	1.1017e+07	7.43378e+07	2.19277e+06	5.50772e+07	3.20881e+07	3.27911e+07	1.02049e+07	2.53402e+08	1.40251e+07	4.91822e+07	2.88095e+07	1.51857e+07	2.78406e+07	1.46141e+07	1.66464e+07	4.83121e+06	4.10062e+07	2.42321e+07	3.15022e+07	4.69767e+07	5.6689e+07	8.9582e+07	1.98162e+07	5.01621e+07	7.78536e+07	1.45773e+08	2.43097e+07	5.95739e+06	5.44106e+06
Methoxypyrazine	0.86255	8.5492e+08	1.64987e+08	4.68153e+08	7.24877e+08	3.54683e+07	1.60913e+09	1.44907e+10	4.64789e+08	8.04559e+09	9.76302e+07	6.85437e+08	4.92473e+08	7.54692e+08	2.10982e+08	2.84936e+08	1.87196e+08	9.2014e+08	2.04268e+08	3.62313e+08	1.41039e+09	5.81525e+09	8.1359e+07	2.21753e+09	4.58864e+08	3.95678e+09	3.40554e+08	3.92298e+09	2.00908e+08	2.56158e+09	3.27809e+08	3.80582e+08	2.40378e+09	3.51217e+08	5.96193e+08	5.23078e+08	1.23093e+09	5.12836e+08	4.20054e+08	6.6783e+09	1.69843e+10	2.68324e+08	6.10353e+07	8.16155e+09	1.00602e+10	2.15741e+09	8.25392e+09	2.11023e+08	1.8003e+08
Hexadecanedioic acid	0.861926	1.87512e+06	480787	677906	848712	321763	548036	3.60395e+06	586891	505593	970337	776152	1.17017e+06	747083	382166	541213	3.16665e+06	1.63951e+06	1.07344e+06	1.29086e+06	781977	4.89395e+06	428960	544489	469635	474951	1.2978e+06	2.46154e+06	915925	1.31147e+06	565400	398171	1.20681e+06	266337	2.00893e+06	2.8554e+06	1.76928e+06	5.00537e+06	1.01895e+06	2.16298e+06	2.25415e+06	619588	716613	1.2717e+06	6.15376e+06	1.31735e+06	639368	612527	647675
Acetaminophen glucuronide	0.86087	6.84244e+06	827171	1.26916e+06	1.68408e+06	0	3.32886e+06	7.7368e+06	1.4938e+06	9.52799e+06	43761.2	1.24447e+06	1.03102e+06	2.3782e+06	53413.9	308563	488739	2.21674e+06	0	743261	1.59111e+06	1.32819e+07	0	4.70647e+06	1.78915e+06	3.35281e+06	290517	1.10799e+07	474452	9.48461e+06	792214	1.70533e+06	4.64114e+06	679466	3.95256e+06	161469	4.21254e+06	2.01797e+06	435995	8.49242e+06	1.29005e+07	2.88953e+06	662274	1.27309e+07	1.0806e+07	3.15734e+06	4.20067e+06	833982	293110
L-Fucose	0.860487	2.84075e+06	728246	1.96208e+06	5.36407e+06	369079	640549	3.68323e+07	1.85225e+06	1.08461e+07	365557	269948	161230	1.23994e+06	751011	656412	77832.6	1.32441e+06	348575	789470	773215	1.96629e+07	4.21327e+06	2.10795e+08	985152	3.45359e+06	349906	1.61739e+07	725584	5.56778e+06	0	3.37434e+06	1.12466e+06	2.00179e+06	1.24949e+06	390994	4.38808e+06	178206	740471	1.3627e+07	1.41962e+07	2.4036e+06	1.5895e+06	6.60088e+06	4.93198e+07	2.49392e+06	5.09652e+06	288062	179492
o-Ethyltoluene	0.859833	1.10994e+07	7.92081e+06	1.19221e+07	1.12097e+07	9.64706e+06	9.96538e+06	1.41362e+07	6.04475e+06	1.10097e+07	9.0756e+06	1.07005e+07	1.56884e+07	1.81815e+07	2.08138e+07	1.11504e+07	1.267e+07	1.2912e+07	1.33024e+07	2.43408e+07	1.0982e+07	1.7624e+07	8.17442e+06	1.11912e+07	9.98629e+06	1.388e+07	9.99977e+06	5.61991e+07	6.71895e+06	1.41359e+07	6.74802e+06	1.01112e+07	1.56103e+07	9.53618e+06	1.17845e+07	1.03537e+07	9.05426e+06	1.24061e+07	1.74118e+07	1.57201e+07	1.06797e+07	1.42898e+07	1.01584e+07	1.67035e+07	1.12845e+07	8.17993e+06	1.49264e+07	1.39751e+07	1.61541e+07
Traumatic acid	0.859274	639400	0	875827	1.42457e+06	0	454163	1.32031e+07	316060	3.08338e+06	0	411802	405839	538665	0	229416	670158	945710	80317.2	329228	765274	4.78901e+06	0	1.64198e+07	1.21915e+06	935310	397694	3.11174e+06	46157.5	1.62398e+06	0	0	952601	1.22288e+06	180504	1.59779e+06	1.49945e+06	443348	686846	3.79389e+06	5.32e+06	2.02307e+06	1.1116e+06	2.3598e+06	1.0334e+07	2.99078e+06	1.71455e+06	279196	184194
5-Hydroxy-L-tryptophan	0.859082	7.19212e+06	1.7482e+06	7.537e+06	8.284e+06	0	2.95331e+06	1.84136e+07	6.51937e+06	2.01456e+07	196200	597043	3.26826e+06	0	825406	867143	0	2.30968e+06	0	1.81282e+06	2.25047e+06	1.12314e+07	904971	5.1446e+06	6.64078e+06	1.64431e+07	1.156e+06	2.06118e+07	2.34332e+06	4.67895e+06	987977	1.00967e+06	1.06392e+07	1.74369e+07	1.81953e+06	0	1.60715e+07	2.67454e+06	886468	3.55658e+06	3.36576e+07	1.31062e+07	5.31269e+06	2.38399e+07	1.97744e+07	1.04541e+07	2.23239e+07	1.73114e+06	295926
18-Nor-4(19),8,11,13-abietatetraene	0.858962	0	22228.7	109476	112626	39027.9	102220	741505	557134	2.30644e+06	30845.3	0	72917.2	87569.6	25532.1	62063.1	113161	33131.1	393883	81956.6	0	1.93143e+06	83703.8	5.38191e+06	0	109987	24909.8	7.89472e+06	185083	448129	69158.2	40739.7	213082	100068	507505	191700	734385	314551	43966.4	1.00155e+06	2.01764e+06	85054.4	427933	2.86215e+06	688079	925820	1.27071e+06	88207.6	57040.2
2-Hydroxystearic acid	0.85708	1.90247e+07	1.19893e+07	7.82875e+06	8.98584e+06	1.04628e+07	1.02432e+07	6.60136e+06	1.08784e+07	7.01648e+06	1.22159e+07	9.089e+06	1.4305e+07	1.18082e+07	1.32213e+07	1.15036e+07	1.21345e+07	1.23257e+07	1.26834e+07	1.0215e+07	8.31338e+06	1.08118e+07	1.04394e+07	5.82502e+06	7.65879e+06	4.52624e+06	9.5716e+06	5.75398e+06	1.1042e+07	8.25505e+06	8.44922e+06	6.74692e+06	1.48187e+07	7.84163e+06	1.178e+07	1.45327e+07	8.45957e+06	3.49853e+06	9.38573e+06	5.64162e+06	4.48682e+06	4.20587e+06	7.86155e+06	4.77331e+06	6.12655e+06	9.26397e+06	8.7348e+06	1.51881e+07	1.11251e+07
Gynocardin	0.855824	358862	129408	213974	538298	0	320036	6.10634e+06	433742	1.05481e+06	0	69528.3	0	470713	19672.2	96793.6	46142.4	217882	0	254625	414688	1.01961e+06	0	8.14768e+06	188432	461488	195948	761226	248737	1.12187e+06	0	145051	201420	482031	399333	0	663354	315040	212199	305352	1.19593e+06	441454	227041	1.57935e+06	4.17707e+06	1.01166e+06	1.52444e+06	92117.4	0
SM(d18:1/16:0)	0.854682	1.72835e+06	2.57746e+06	1.74017e+06	1.2283e+07	239947	3.53582e+07	9.48498e+06	1.21099e+07	1.83405e+07	8.62543e+06	3.39102e+06	3.16748e+06	3.89784e+06	4.42716e+06	244852	1.19981e+07	2.03707e+07	2.91343e+06	3.40737e+06	627636	3.86643e+06	243653	3.02114e+07	5.00203e+06	9.47998e+06	1.66038e+06	8.18104e+06	7.63739e+06	1.16939e+07	1.37703e+07	7.73792e+06	6.21281e+06	417652	1.31085e+07	1.63522e+07	6.22512e+06	9.94773e+06	2.2817e+06	8.17289e+06	2.47993e+07	1.05945e+07	2.26646e+07	3.75661e+07	3.22457e+06	7.32855e+07	3.9902e+06	570835	2.44392e+06
Argininic acid	0.853939	966405	1.64723e+06	1.56044e+07	6.332e+06	3.1849e+07	1.16312e+07	1.15104e+07	5.93607e+06	6.42627e+06	1.25145e+07	8.23497e+06	2.31226e+07	2.89059e+07	3.98293e+06	1.401e+07	5.4991e+07	1.00169e+07	3.51881e+07	8.99151e+06	2.38283e+07	8.15255e+06	1.15389e+07	9.95259e+06	7.92055e+06	1.46541e+07	1.20799e+07	8.74716e+06	4.03335e+06	3.53463e+06	637948	6.00841e+06	869850	3.86409e+06	2.59395e+07	1.74029e+07	5.41553e+06	5.38247e+06	1.61248e+07	9.66322e+06	3.66639e+06	3.65449e+06	6.75334e+06	4.48144e+06	4.68498e+06	7.10858e+06	1.4141e+07	1.15659e+07	1.18212e+07
gamma-Glutamylleucine	0.85378	1.81956e+06	9.42107e+06	447691	165116	1.41876e+06	740638	1.54467e+07	1.41426e+06	3.49886e+06	649634	233540	624131	733124	3.55716e+06	424374	1.39457e+06	456987	1.00864e+06	638389	455805	3.22162e+06	1.1661e+06	5.30299e+06	331872	474449	335789	1.95129e+06	555660	1.06548e+06	1.0907e+07	1.17705e+06	2.84688e+06	406005	1.00681e+06	1.07754e+06	567984	1.75889e+06	228735	1.19683e+06	1.36112e+06	1.15498e+06	348617	744945	999412	827042	336639	126578	1.36272e+06
2-O-Methylcytosine	0.853095	5.26986e+07	1.51396e+07	5.05076e+07	6.70951e+06	7.6141e+06	3.73002e+07	5.54769e+08	1.39571e+08	3.21825e+08	7.80018e+06	1.91065e+07	1.63673e+07	3.33041e+07	9.62069e+06	2.00955e+07	9.8329e+06	3.86176e+07	1.01905e+07	3.97447e+07	3.05851e+07	8.60103e+08	8.51864e+06	9.32158e+08	4.82964e+06	1.13051e+08	1.4592e+07	6.03782e+08	9.67196e+06	3.48053e+08	1.27723e+07	6.96996e+07	3.6417e+07	2.79286e+07	4.20625e+07	1.37704e+07	2.48784e+08	3.6528e+07	1.37106e+07	3.07123e+08	3.55118e+08	6.28252e+07	4.77117e+07	2.3788e+08	4.14446e+08	2.17126e+08	1.59164e+08	1.01043e+07	8.6468e+06
2-Isopropyl-3,5-dimethoxy-6-methylpyrazine	0.853044	612587	542393	1.12043e+06	667883	223804	1.22388e+06	1.91397e+06	428692	997281	589991	313398	485680	560575	154412	982953	428531	790267	288966	558709	955479	986031	90229	3.77256e+06	1.32622e+06	1.53942e+06	722981	3.82775e+06	487377	2.354e+06	766853	427868	774766	820922	1.11381e+06	613839	2.89644e+06	1.63411e+06	616140	1.99734e+06	1.21025e+06	633556	999571	3.01583e+06	1.26744e+06	934641	918958	279244	274830
1H-Pyrrole-2-carboxaldehyde	0.852954	9.34513e+06	4.91123e+06	4.47786e+06	3.92069e+06	4.52188e+06	8.48347e+06	1.53353e+07	6.05879e+07	7.08269e+06	5.28739e+06	5.23231e+06	9.47381e+06	5.63365e+06	6.80542e+06	4.95702e+06	5.67943e+06	6.55099e+06	5.00533e+06	4.9527e+06	5.39089e+06	0	1.45741e+07	2.41075e+07	0	1.52597e+07	5.52799e+06	9.45113e+07	6.3714e+06	6.19345e+07	5.70808e+06	5.44734e+06	5.0419e+06	5.28284e+06	0	5.13539e+06	9.32659e+06	1.02705e+07	5.07454e+06	0	5.87762e+06	3.73401e+06	1.27836e+07	5.01743e+06	0	6.05579e+07	1.62505e+07	6.40409e+06	5.43555e+06
Taurine	0.85239	4.36855e+07	6.15946e+07	1.01958e+08	2.01938e+08	3.05951e+06	1.69736e+08	2.8231e+08	1.96094e+08	5.46092e+08	1.00241e+07	6.16477e+07	4.80222e+07	1.14858e+08	7.40581e+06	2.84894e+07	7.27037e+06	1.44023e+08	1.54486e+07	3.59978e+07	1.47686e+08	1.20802e+09	6.9301e+06	5.51263e+09	1.95492e+08	3.6394e+08	5.17261e+07	5.32785e+08	1.31762e+07	1.61976e+08	4.84862e+07	1.18306e+08	2.01243e+08	1.1119e+08	1.62583e+08	1.51708e+07	3.06307e+08	3.75302e+07	1.52333e+07	2.11136e+09	7.6193e+08	1.43092e+08	8.47754e+07	3.33492e+08	8.84826e+07	1.70509e+08	4.76341e+08	2.62101e+07	2.41086e+07
Nigakinone	0.851774	6.6217e+06	2.35648e+06	5.47836e+06	6.43199e+06	0	4.63232e+06	1.18841e+07	1.28188e+06	1.76628e+07	537504	2.88116e+06	3.21523e+06	4.70404e+06	0	1.69545e+06	0	4.04108e+06	0	3.4482e+06	4.66482e+06	3.25894e+07	105271	1.11566e+07	5.97174e+06	9.32845e+06	3.38045e+06	2.84646e+07	1.73675e+06	1.53612e+07	1.51213e+06	2.03003e+06	5.93173e+06	3.93853e+06	6.8335e+06	1.71327e+06	1.4357e+07	2.73145e+06	2.18235e+06	2.07412e+07	1.36631e+07	2.886e+06	3.76435e+06	1.65264e+07	2.36534e+07	1.40421e+07	7.30108e+06	1.95013e+06	75549.9
8-Hydroxyadenine	0.850473	4.75343e+06	6.11523e+06	3.87065e+06	1.02518e+07	6.10783e+06	4.83914e+06	3.11616e+06	1.8087e+06	6.54327e+06	6.86675e+06	4.754e+06	5.56077e+06	5.02825e+06	6.50507e+06	5.91312e+06	7.26654e+06	5.77019e+06	4.51858e+06	5.74898e+06	6.11646e+06	4.01552e+06	7.52988e+06	2.31378e+06	4.48586e+06	7.12955e+06	6.99329e+06	1.1305e+07	6.93604e+06	5.24662e+06	5.19616e+06	6.42159e+06	4.64315e+06	6.20932e+06	5.02573e+06	6.07255e+06	3.46141e+06	6.8619e+06	6.6389e+06	5.01965e+06	2.63838e+06	4.33175e+06	4.62331e+06	3.10836e+06	5.14849e+06	2.71746e+06	2.5573e+06	6.2383e+06	5.6708e+06
Calystegine B2	0.850194	1.25208e+07	6.18225e+06	3.09559e+06	2.38233e+06	5.77148e+06	2.83073e+06	5.69797e+06	1.70742e+06	1.05995e+07	2.21438e+06	925980	1.98689e+06	7.39484e+06	1.5222e+06	2.41381e+06	1.14234e+07	1.65719e+06	3.59685e+06	2.93273e+06	5.30817e+06	3.24229e+06	1.43593e+06	3.64158e+06	2.1435e+06	3.23328e+06	1.64526e+06	4.34819e+06	2.9475e+06	1.42913e+06	674359	2.3933e+06	1.51645e+07	4.35503e+06	9.42718e+06	3.91126e+06	1.10703e+07	2.19831e+06	2.54409e+07	6.78739e+06	1.19034e+06	2.36758e+06	2.35821e+06	1.21529e+07	5.47207e+06	3.03794e+06	6.62883e+06	2.6631e+07	3.51798e+06
Xanthurenic acid	0.850024	0	376188	756056	980956	0	565619	3.48912e+07	0	1.25709e+07	0	0	306209	921399	0	174669	0	0	0	482934	1.09422e+06	1.25786e+07	0	4.27651e+07	623344	1.88804e+06	420762	3.62437e+07	1.52927e+06	5.45141e+06	0	0	987765	0	774444	0	2.46932e+06	701101	189458	1.10708e+07	4.4399e+06	1.3585e+06	333122	2.72458e+06	1.10949e+07	570834	906440	91148.7	0
Isohyodeoxycholic acid	0.849615	51273.8	218849	0	0	190317	29253.7	0	48752.9	0	119304	120826	423495	0	715633	6.79996e+06	126305	231856	69265.7	122866	28183.7	155059	130951	0	95095.6	0	22375.2	0	172227	617709	33945.4	0	81069.9	0	0	114856	499503	0	257708	97562.4	0	0	330087	0	0	311550	0	36833.7	72847
Cholesterol sulfate	0.848608	4.03627e+07	2.06035e+07	5.09986e+06	6.01843e+07	6.55325e+06	5.56503e+07	6.61658e+06	1.3082e+07	1.31143e+07	5.02244e+07	2.00424e+07	1.47252e+07	1.73772e+07	7.98355e+06	3.24117e+07	1.55875e+08	6.50327e+07	4.92639e+07	7.61951e+06	4.79023e+06	6.1973e+06	1.12334e+07	6.54769e+07	9.52951e+06	4.12296e+07	1.76986e+07	14638.7	1.15185e+07	1.99175e+07	2.52921e+07	1.78565e+07	2.37969e+07	4.27034e+06	5.06425e+07	2.52741e+08	7.54488e+06	5.86709e+07	3.83642e+06	2.23616e+06	4.09852e+06	2.08687e+07	2.09216e+07	3.29378e+07	1.01148e+07	2.52131e+07	1.66151e+07	1.27571e+07	2.02578e+07
PA(20:5(5Z,8Z,11Z,14Z,17Z)/18:4(6Z,9Z,12Z,15Z))	0.84811	0	0	290069	1.37364e+06	0	78489.2	0	315142	282634	63134.4	0	0	125679	0	0	30707.8	493035	0	0	0	2.30262e+06	0	939993	0	4.62724e+06	0	0	0	98032	29156.1	0	37440.1	0	671593	0	0	0	0	0	323446	0	87307.3	47080.9	0	30176.1	411459	0	0
L-prolyl-L-proline	0.847503	787044	0	213642	835059	0	536374	8.54929e+06	614528	2.01075e+06	0	30529.1	345325	258359	0	147760	122629	556457	0	67310.7	401588	3.48377e+06	0	1.54448e+07	1.87706e+06	1.52858e+06	266436	4.76237e+06	339323	2.02627e+06	46524.6	0	1.27416e+06	297571	557824	361151	2.36283e+06	615019	773613	1.64999e+06	4.79041e+06	967869	1.09705e+06	2.93311e+06	6.20472e+06	699174	540849	154853	0
(R)-Pelletierine	0.846366	1.75383e+07	1.38218e+07	3.98264e+07	2.22853e+07	1.03315e+07	1.46137e+07	1.65777e+07	1.57881e+06	1.54598e+07	1.87851e+07	2.40794e+07	1.95432e+07	1.5079e+07	1.53086e+07	3.49635e+06	8.05876e+06	8.0743e+06	1.70182e+07	2.18868e+07	8.70694e+06	1.80536e+07	1.05618e+07	2.56666e+07	5.91204e+06	9.36691e+06	6.00121e+06	5.35957e+07	1.06475e+07	6.06162e+06	1.23005e+07	2.19614e+06	4.68639e+06	6.14937e+06	9.18119e+06	4.11157e+07	9.34534e+06	4.20668e+06	1.10905e+07	5.70274e+07	1.22912e+07	9.49009e+06	2.55274e+06	1.10388e+07	1.44288e+07	1.83881e+07	6.23828e+06	6.00742e+06	6.20467e+06
2-(Methylamino)benzoic acid	0.845565	0	789106	137812	108446	0	4.08459e+06	9.76301e+06	192142	4.96974e+06	0	1.83623e+06	587334	0	0	644321	0	386880	120989	630404	1.09479e+06	3.19609e+06	195853	6.93435e+06	750345	1.40826e+07	0	1.41025e+06	2.73248e+06	3.89973e+06	0	2.58581e+06	501395	0	1.08978e+06	0	1.42335e+06	5.3414e+06	68964.3	6.62739e+06	2.6457e+07	2.65611e+06	1.74717e+06	1.3926e+07	8.12482e+06	5.26752e+06	4.27264e+06	233345	0
Isovalerylglycine	0.844905	2.49901e+07	4.67759e+06	1.47342e+07	3.90649e+07	1.26066e+06	6.4381e+06	1.71423e+08	1.01904e+07	2.71226e+07	1.75919e+06	9.7123e+06	1.59903e+07	1.01134e+07	1.76577e+06	5.74969e+06	905365	1.2336e+07	2.15756e+06	1.67259e+07	9.15513e+06	2.3079e+07	1.54833e+06	1.69494e+08	1.55897e+07	3.17557e+07	4.94411e+06	1.72734e+07	8.55546e+06	1.19393e+08	3.8339e+06	7.00491e+06	1.50044e+07	9.70348e+06	1.58322e+07	1.98838e+07	4.46862e+06	4.02498e+07	3.1699e+06	4.93027e+07	9.81094e+06	2.79502e+07	2.20834e+07	2.77562e+07	1.08539e+08	6.11017e+06	8.91682e+06	1.00458e+07	3.7899e+06
L-Phosphoarginine	0.844851	829274	270534	487158	430938	0	1.76283e+06	9.23846e+06	1.0796e+06	4.39572e+06	45070	199026	166423	644350	257357	139955	123239	619439	43665.8	48229.6	602100	9.88133e+06	0	7.56176e+06	642545	2.91495e+06	19911.6	7.3355e+06	205627	3.70383e+06	136069	2.9953e+06	439560	444841	514912	130123	2.0098e+06	765922	0	1.48806e+07	1.30044e+07	751576	468518	7.18909e+06	4.9234e+06	823545	821394	86134.5	121732
Nicotinic acid	0.84462	0	513969	722937	1.24581e+06	940730	0	5.76614e+06	0	2.66563e+06	1.20751e+06	1.11889e+06	1.10781e+06	1.13597e+06	216670	0	1.44716e+06	357361	1.00684e+06	0	884116	4.73189e+06	1.63357e+06	1.61157e+06	1.55366e+06	701778	1.27906e+06	4.42985e+07	1.07067e+06	0	994196	0	1.01695e+06	897637	1.06512e+06	1.27161e+06	0	1.88246e+06	175640	6.87296e+06	1.17322e+07	0	943482	7.28518e+06	1.01989e+07	1.01568e+06	866860	1.32251e+06	1.12654e+06
Ribitol	0.844129	6.53631e+07	1.9051e+07	5.01106e+07	4.4952e+07	1.25054e+06	4.97264e+07	7.06187e+08	8.00567e+07	5.05122e+08	4.29095e+06	1.92685e+07	1.68717e+07	9.35369e+07	7.61103e+06	1.03077e+07	5.51384e+06	2.14816e+07	3.3255e+06	1.65901e+07	6.29933e+08	6.28563e+08	1.73908e+06	1.44192e+09	4.66219e+07	1.37564e+08	1.08297e+07	7.76046e+08	1.37101e+07	2.11737e+08	7.51466e+06	2.93675e+07	1.92653e+08	3.24171e+07	5.31643e+07	1.07067e+07	1.67065e+08	7.64834e+07	8.59766e+06	3.85362e+08	3.28664e+08	5.00868e+07	3.58733e+07	2.64911e+08	1.18355e+09	1.26569e+08	1.20219e+08	1.3247e+07	6.66217e+06
LysoPE(18:1(9Z)/0:0)	0.843105	0	90023.9	441646	1.28026e+06	0	73298.1	111856	489336	444210	1.20971e+06	651766	203528	466980	669055	0	802345	602265	970603	253683	258104	0	0	0	482703	0	147671	0	517342	221540	748745	0	744657	40911.3	1.02298e+06	1.12075e+06	0	1.19224e+06	218940	200285	461695	207138	397052	674547	144419	887843	47386.6	45470.4	159128
Thioguanine	0.842625	8.94181e+07	3.00925e+07	4.99995e+07	6.68642e+07	1.43599e+06	9.25844e+07	7.79623e+08	1.45199e+08	4.75882e+08	633654	2.15356e+07	2.05333e+07	5.98488e+07	4.73672e+06	3.18109e+07	842494	4.70341e+07	7.18828e+06	4.38221e+07	4.60802e+07	7.91357e+08	1.95737e+06	1.00754e+09	5.97524e+07	1.49562e+08	1.87656e+07	1.24756e+09	997975	1.29138e+08	412144	5.1663e+07	5.88574e+07	6.27629e+07	4.85965e+07	1.58126e+07	1.85986e+08	9.80001e+07	2.26258e+07	5.13355e+08	4.35209e+08	7.80308e+07	5.56561e+07	4.30571e+08	6.11322e+08	1.32621e+08	1.38667e+08	2.7487e+07	8.30858e+06
HDMBOA-Glc	0.842455	1.7613e+06	3.45884e+06	987551	760645	0	6.02649e+06	4.0287e+06	2.05338e+06	3.20284e+06	0	332123	63148.7	3.89112e+06	0	3.53708e+06	0	2.59422e+06	146110	5.31003e+06	1.65233e+06	2.16373e+06	0	1.15701e+07	850396	1.02436e+07	125090	2.26585e+06	1.09198e+06	3.85754e+06	1.00378e+06	862911	1.71851e+06	505788	1.74213e+06	887198	3.32007e+06	4.35822e+06	0	5.04833e+06	3.83264e+06	6.95053e+06	354093	3.78663e+06	3.92527e+06	4.79166e+06	4.14916e+06	918815	745664
D-Phenyllactic acid	0.842362	2.3384e+06	925528	0	2.00916e+06	0	3.3006e+06	0	9.08169e+06	3.4803e+06	0	1.23388e+06	0	2.06617e+06	0	3.42801e+06	0	0	1.05622e+06	1.21536e+06	2.96508e+06	2.80988e+07	1.02365e+06	2.80115e+08	0	1.03279e+07	220562	2.91199e+07	2.65815e+06	0	0	4.49204e+06	287506	6.88867e+06	2.28194e+06	2.73791e+06	3.25687e+07	7.11981e+06	1.35245e+06	1.4084e+08	8.15002e+07	3.64269e+06	0	9.08778e+06	1.59298e+08	0	3.19559e+08	1.95032e+06	2.91982e+06
2-[2-(4-Hydroxy-3-methoxyphenyl)ethyl]-5-octylfuran	0.842125	0	0	0	55847.2	0	0	3.01627e+06	0	1.02483e+06	0	0	0	27993.9	0	0	0	0	0	103632	0	2.97077e+06	0	2.28067e+06	0	168015	0	3.50301e+06	0	299915	17340.1	0	0	59548.6	0	0	360554	0	100844	1.60056e+06	1.28678e+06	32178.6	27991.8	1.35897e+06	1.73499e+06	890414	236457	0	0
Nicotine-1'-N-oxide	0.8416	1.56645e+06	2.66189e+06	1.8104e+06	2.4319e+06	4.13189e+06	1.9501e+06	2.78404e+06	5.87691e+06	5.12504e+06	2.00506e+06	1.5917e+06	4.32119e+06	1.63095e+06	1.58338e+06	1.62485e+06	9.05601e+06	1.89936e+07	1.91405e+06	2.20631e+06	1.47502e+06	2.13668e+06	4.08793e+06	2.4108e+06	1.58486e+06	4.86972e+07	1.51505e+06	2.85511e+07	2.09209e+06	1.83295e+06	3.24606e+06	1.51728e+06	1.56312e+06	2.24637e+06	1.54876e+06	2.29831e+06	1.91971e+06	1.78258e+06	1.78948e+06	2.35211e+06	4.83171e+06	1.4322e+06	3.1862e+06	5.43957e+06	6.15084e+06	1.92715e+06	3.90242e+06	2.25473e+06	4.34901e+06
Sinapoylputrescine	0.841403	1.11304e+06	943232	831855	1.4406e+06	560592	2.55259e+06	1.01016e+07	1.51772e+06	1.00553e+07	246546	368563	264801	1.40917e+06	91470.2	1.02162e+06	199646	928971	294307	1.21991e+06	1.74517e+06	2.77045e+07	48599.8	2.62283e+07	856910	3.28243e+06	450409	1.5399e+07	571183	4.55839e+06	218956	887393	968920	1.12632e+06	637462	586164	4.65576e+06	966693	341402	8.30472e+06	5.74347e+06	1.74109e+06	966235	4.97446e+06	6.12122e+06	4.142e+06	4.49758e+06	327263	162006
Ribothymidine	0.84031	8.04799e+06	4.84113e+06	9.35922e+06	1.10785e+07	479197	7.70574e+06	3.03169e+07	5.85655e+06	3.45257e+07	92327.3	2.46194e+06	1.9896e+06	7.48255e+06	1.15277e+06	1.78917e+06	745553	4.22617e+06	1.01145e+06	5.80123e+06	3.07056e+06	9.96223e+07	1.31503e+06	4.69934e+07	1.50722e+07	1.58874e+07	986185	1.75811e+07	3.84033e+06	2.48483e+07	1.09556e+06	2.49178e+06	6.4423e+06	9.60507e+06	6.67482e+06	3.25072e+06	2.23812e+07	161141	2.65708e+06	3.41295e+07	5.50517e+07	1.32486e+07	5.82277e+06	2.74931e+07	5.51804e+07	1.07334e+07	4.22323e+07	4.45556e+06	1.15378e+06
xi-2,3-Dihydro-2-oxo-1H-indole-3-acetic acid	0.840113	718140	127325	298669	1.62979e+06	0	490281	3.13224e+06	6.26271e+06	4.12476e+06	0	6.11206e+06	643009	304461	0	835213	674628	267036	0	529017	817602	5.06914e+06	130794	4.65731e+07	1.619e+06	2.18799e+06	0	2.32164e+07	1.47063e+06	991167	0	338696	731764	415963	581182	212534	2.19802e+06	811091	940437	3.0567e+06	7.99011e+06	808578	397723	1.50042e+06	3.56266e+06	5.08874e+06	2.21491e+06	0	308779
Pandamarilactonine A	0.839515	478417	27691.9	37618.1	234923	0	202543	831157	108987	161160	0	123981	114768	269943	0	40238.7	0	301523	0	205701	241998	239951	0	1.58606e+06	80963.2	342361	111551	0	24438.3	75022.6	46279	73394.8	58052.4	630847	104584	0	640652	502084	107321	0	80294.6	0	36264.7	176910	344092	658132	4.24685e+06	0	0
4-Trimethylammoniobutanal	0.838301	1.13932e+08	2.51073e+07	9.29099e+07	1.8325e+08	2.37607e+06	8.60293e+07	6.78187e+08	1.2746e+08	2.34398e+08	5.78086e+06	2.94575e+07	1.06443e+08	1.99327e+08	6.17471e+06	3.13271e+07	1.89499e+07	7.19089e+07	1.153e+07	4.39784e+07	7.04507e+07	1.55817e+08	7.72325e+06	5.43392e+07	2.79029e+08	4.5363e+08	4.81212e+07	3.68256e+08	1.64865e+07	2.29115e+08	5.05628e+07	3.41362e+07	1.42875e+08	7.68272e+07	6.62249e+07	3.52589e+07	4.19479e+08	2.02156e+08	6.89871e+07	1.86893e+08	1.18282e+08	5.02595e+08	1.01024e+08	1.56984e+08	1.74459e+08	8.12145e+08	3.60068e+08	2.83255e+07	1.93703e+07
Cytidine	0.838172	1.74859e+06	482775	517704	852176	0	1.14227e+06	1.35336e+07	2.87992e+06	8.78519e+06	102724	944289	488326	739676	0	663936	152800	473781	0	1.57497e+06	593349	3.6029e+07	0	6.45122e+06	1.14725e+06	2.67457e+06	393878	1.93267e+07	519069	5.14309e+06	280369	1.66135e+06	1.46667e+06	560365	1.34464e+06	188663	9.17328e+06	1.61139e+06	700396	9.89541e+06	1.64225e+07	1.31935e+06	829738	8.04262e+06	1.56513e+07	8.46634e+06	4.9023e+06	367535	0
Medicocarpin	0.837399	0	0	0	0	0	0	0	0	0	0	0	0	0	0	0	0	0	0	0	0	0	0	0	0	0	0	0	0	0	0	0	0	0	0	0	0	0	0	0	0	0	0	0	0	0	0	0	0
L,L-Cyclo(leucylprolyl)	0.836507	2.8552e+06	1.85554e+07	987324	1.41605e+06	664236	1.93113e+06	3.0279e+06	5.83651e+06	798509	1.28102e+06	1.27199e+06	1.42231e+06	1.35345e+06	2.70151e+06	1.53953e+06	1.04941e+06	1.33325e+06	1.81082e+06	639692	5.67057e+06	1.98183e+06	996290	2.31066e+06	2.07961e+06	2.45109e+06	2.03336e+06	2.36999e+06	2.27374e+06	1.51328e+06	1.66502e+06	902820	2.6351e+06	7.28659e+06	867389	2.04517e+06	1.30595e+06	1.98879e+07	812360	2.57611e+06	3.10666e+06	987131	1.21085e+06	2.03294e+06	3.03968e+06	1.70028e+06	7.0442e+06	1.85923e+06	859658
Biotin	0.836075	1.09482e+06	1.60782e+06	1.67835e+06	1.33993e+06	688697	1.027e+06	2.36935e+06	844652	2.49181e+06	1.3879e+06	1.14195e+06	1.15497e+06	1.33865e+06	1.55782e+06	949853	728709	969718	878421	1.32184e+06	967406	5.87552e+06	724137	7.43402e+06	974067	1.2428e+06	1.03521e+06	6.30527e+06	893825	1.6215e+06	1.55534e+06	593233	828774	926461	736715	1.9824e+06	831902	2.10564e+06	1.14068e+06	4.29213e+06	2.98321e+06	1.01075e+06	1.47654e+06	2.82259e+06	4.07317e+06	2.41547e+06	2.05172e+06	632795	663611
Fexofenadine	0.835165	8.52588e+06	1.36353e+06	2.47051e+06	4.6659e+06	211657	1.22854e+07	2.05989e+06	1.7764e+06	2.82296e+06	4.09614e+06	2.74656e+06	1.32666e+06	1.81357e+06	19810.7	92006.6	1.43528e+06	2.96199e+06	6.08934e+06	2.0149e+06	1.12046e+06	488739	0	86398.5	2.39402e+06	1.41549e+06	4.08896e+06	1.9793e+06	3.52354e+06	2.09595e+06	7.6472e+06	274263	4.31149e+06	249254	3.51141e+06	2.42236e+06	496910	4.08666e+06	679450	1.80774e+06	3.07055e+06	1.04779e+06	3.00574e+06	4.70957e+06	976945	4.80997e+06	629977	1.83706e+06	0
Pyrazine	0.834818	1.27859e+07	1.09952e+07	1.70548e+07	1.54931e+07	7.12573e+06	8.57497e+06	1.57076e+07	9.21436e+06	1.25058e+07	4.46718e+06	2.14624e+06	3.75629e+06	4.7068e+06	5.02501e+06	4.19304e+06	8.69262e+06	4.43559e+06	6.03424e+06	7.5567e+06	4.32991e+06	5.35031e+06	3.82757e+06	2.69337e+06	4.4516e+06	1.35575e+07	3.91864e+06	4.74921e+06	6.00985e+06	1.09797e+07	8.73163e+06	7.67917e+06	2.00917e+07	5.58001e+06	6.72905e+06	7.04864e+06	6.5335e+06	8.95779e+06	1.98103e+06	3.4903e+06	1.48866e+07	6.62528e+06	2.51871e+06	1.30421e+07	1.12723e+07	4.12856e+06	1.10527e+07	8.93956e+06	5.49406e+06
2-Methylpiperidine	0.834426	1.1418e+07	4.9788e+06	4.48504e+06	1.6125e+07	1.42496e+06	1.18691e+07	7.54103e+06	3.17639e+06	5.67547e+06	1.85064e+07	9.37877e+06	9.30314e+06	6.60779e+06	1.13056e+07	3.50797e+06	7.41507e+06	1.00633e+07	9.89627e+06	7.00994e+06	2.84294e+06	6.35767e+06	5.66357e+06	4.85634e+07	7.42458e+06	1.01614e+07	7.18225e+06	8.54984e+06	1.48979e+07	1.21703e+07	9.54822e+06	2.45717e+06	5.49879e+06	2.2859e+06	1.06374e+07	1.4999e+07	1.21517e+07	1.17746e+07	5.57173e+06	7.06007e+06	4.45614e+06	6.62758e+06	3.63334e+06	5.87188e+06	5.98996e+06	7.23043e+06	3.93806e+06	7.99748e+06	7.16107e+06
S-Acetyldihydrolipoamide-E	0.83265	2.3096e+06	1.06829e+06	2.29283e+06	1.91702e+06	8.81474e+06	2.76382e+06	1.18131e+07	8.23583e+06	1.11458e+07	0	1.23173e+06	819371	7.3893e+06	98910.7	458394	0	456444	424118	384526	5.06374e+06	1.28747e+07	2.26905e+06	2.71579e+07	1.59923e+06	8.87593e+06	253104	3.81047e+06	690750	3.37419e+06	645244	310841	2.42718e+06	2.80563e+06	2.41306e+06	304500	3.55627e+06	735937	36224.4	9.12622e+06	1.60504e+07	865614	1.14871e+06	9.74938e+06	1.20898e+07	2.06212e+06	4.15307e+06	100288	62199.5
N6-Carbamoyl-L-threonyladenosine	0.83246	19467.1	0	0	0	0	21736.5	5.50954e+06	45543.9	1.47793e+06	0	0	0	0	17397.8	0	0	0	0	0	0	7.12779e+06	0	1.63155e+07	26045.3	428603	0	1.20418e+07	0	446377	0	274023	0	0	26754.8	0	544003	116648	0	5.30399e+06	5.0668e+06	24758.5	16455.3	2.12012e+06	4.50894e+06	439199	553534	0	0
3-Dehydroxycarnitine	0.832382	4.1393e+07	6.05341e+07	7.38157e+07	3.43302e+07	1.8556e+06	1.3186e+08	4.29827e+08	3.35533e+07	8.1669e+08	5.78744e+06	3.14162e+07	1.22459e+07	4.04526e+07	6.12441e+06	9.87343e+06	8.81491e+06	2.9505e+07	1.18469e+07	9.99254e+06	6.11598e+07	2.10315e+09	4.42797e+06	3.97763e+09	4.76882e+08	1.47669e+08	3.73919e+07	1.24122e+09	9.39682e+06	1.45684e+08	6.15519e+06	7.1881e+07	2.64395e+07	1.77638e+07	6.89424e+07	1.08144e+07	8.52432e+07	1.40484e+07	3.42686e+07	1.51802e+09	5.22895e+08	4.39475e+07	1.36523e+08	1.52786e+08	3.49805e+08	5.76749e+07	6.14215e+08	1.32588e+07	1.0589e+08
Isopentylideneisopentylamine	0.830681	1.21416e+07	3.32712e+06	8.37633e+06	1.32289e+07	566469	1.23111e+07	6.91993e+06	155673	7.58458e+06	1.14537e+07	1.41407e+07	1.08149e+07	8.84613e+06	1.25732e+06	5.78464e+06	7.56889e+06	1.09806e+07	1.13801e+07	7.59628e+06	3.17422e+06	5.77781e+06	5.49627e+06	0	1.08524e+07	1.83219e+07	1.06e+07	1.01797e+07	1.30751e+07	9.68409e+06	1.29965e+07	3.415e+06	6.74719e+06	1.23751e+06	1.64962e+07	1.75539e+07	4.82357e+06	1.1267e+07	8.02093e+06	0	5.0859e+06	9.17919e+06	5.23774e+06	4.07007e+06	6.62546e+06	8.76289e+06	0	9.65676e+06	8.7792e+06
3-Aminocaproic acid	0.830443	1.47349e+07	3.63699e+06	1.10379e+07	5.90071e+06	349964	5.51009e+06	5.20269e+07	6.65297e+06	2.77203e+07	520045	6.4056e+06	3.82564e+06	1.39181e+07	989712	2.41903e+06	1.54764e+06	3.03454e+06	872696	6.48763e+06	6.28383e+06	1.10617e+07	766394	5.44534e+06	6.60832e+06	2.68577e+06	3.80044e+06	6.14908e+07	2.63346e+06	1.3073e+07	2.43666e+06	2.75875e+06	7.78998e+06	4.71233e+06	3.95009e+06	1.25047e+06	1.56766e+07	6.6112e+06	1.69234e+06	1.37554e+08	1.96634e+07	2.1401e+07	7.38541e+06	1.31809e+07	4.41038e+07	2.67321e+07	1.7031e+07	2.13641e+06	1.7188e+06
Aspartylphenylalanine	0.830191	0	0	0	0	0	0	2.27135e+06	0	576832	0	0	0	0	0	0	0	0	0	0	0	5.09014e+07	0	8.73043e+07	0	378083	0	3.53786e+08	0	420240	0	108530	0	0	0	0	109955	0	0	5.13187e+06	7.83625e+06	0	0	1.23937e+06	1.59058e+07	981235	528611	0	0
Lysyl-Glycine	0.829626	1.84583e+07	4.20068e+06	6.52179e+06	1.67088e+07	419430	2.25287e+07	1.27388e+08	9.52527e+06	3.75738e+07	387319	1.81431e+06	2.95802e+06	3.16681e+06	543580	878866	500390	3.31642e+06	1.20592e+06	4.55479e+06	5.47129e+06	2.2861e+08	373128	2.27139e+08	2.27911e+07	6.03092e+07	3.39374e+06	4.30985e+08	5.55913e+06	7.63903e+07	576197	4.36941e+06	7.61185e+06	6.57944e+06	6.44608e+06	916648	1.13798e+08	1.28419e+07	1.56198e+06	4.11102e+08	2.79287e+07	1.74002e+07	3.66187e+06	5.93815e+07	1.2568e+08	2.03918e+08	6.65131e+07	1.62024e+06	3.64824e+06
Hydrogen phosphate	0.828225	2.89886e+08	3.7137e+08	2.43037e+08	3.51143e+08	2.0422e+08	3.85029e+08	6.3329e+08	2.6378e+08	1.34728e+08	2.9378e+08	2.17684e+08	3.25306e+08	7.00091e+07	5.56251e+08	2.60558e+08	2.4185e+08	2.58563e+08	3.8445e+08	2.76301e+08	3.60418e+07	7.10904e+08	2.44143e+08	3.4796e+08	5.08585e+08	5.56809e+08	1.74182e+08	8.82291e+08	3.86771e+08	5.70837e+08	2.25775e+08	1.56677e+08	1.95714e+08	2.24685e+08	3.53903e+08	2.32557e+08	3.71131e+08	5.52703e+08	6.83136e+07	4.23493e+08	4.21623e+08	3.46117e+08	2.39492e+08	4.21513e+08	1.50189e+08	4.36609e+08	2.44259e+08	1.94488e+08	2.86324e+08
6-Methyladenine	0.826793	3.55525e+06	1.09561e+06	1.99095e+06	3.07431e+06	0	3.17301e+06	1.42299e+07	4.82744e+06	1.13763e+07	0	925468	762217	2.29822e+06	0	836259	0	1.87138e+06	0	1.41041e+06	2.05453e+06	3.15891e+07	0	1.6042e+07	2.1815e+06	6.08461e+06	948452	2.86075e+07	555180	8.26218e+06	628048	535761	2.72308e+06	2.13547e+06	2.52529e+06	469818	7.72211e+06	2.22129e+06	828123	1.45863e+07	1.50459e+07	3.03541e+06	1.86718e+06	1.53256e+07	1.50865e+07	6.09389e+06	5.90736e+06	0	127085
Perillic acid	0.825636	2.16633e+07	1.13806e+07	2.95435e+07	2.4684e+07	548489	3.39627e+07	1.45565e+08	1.09292e+07	6.47617e+07	2.47256e+06	1.23353e+07	4.28817e+06	1.76154e+07	1.73311e+06	2.10054e+06	1.19132e+07	1.91621e+07	4.3802e+06	2.48663e+06	3.27586e+07	2.9902e+08	1.16321e+06	3.26341e+08	8.61419e+07	6.69629e+07	7.51838e+06	7.57622e+07	6.18092e+06	3.83245e+07	3.13217e+06	2.76095e+07	1.95629e+07	4.69101e+06	2.4939e+07	1.10158e+07	2.17747e+07	1.06648e+07	1.08085e+07	1.51903e+08	9.31881e+07	1.12933e+07	3.37211e+07	1.06767e+08	1.25742e+08	8.59491e+06	3.27896e+07	7.50839e+06	1.4538e+06
PC(16:0/16:0)	0.825322	292649	452088	197587	1.55012e+06	45449.3	4.91343e+06	172541	812006	756151	982838	587119	375679	628053	0	12323.8	1.0299e+06	1.32702e+06	460600	119752	100819	171327	0	1.24812e+06	575234	1.52394e+06	318866	673444	739645	468151	1.93594e+06	272887	1.00265e+06	0	2.48498e+06	3.88553e+06	222309	1.91024e+06	109765	420531	855283	612943	1.50298e+06	2.30709e+06	157653	2.84384e+06	135811	75023.3	235454
Aminoadipic acid	0.824268	9.25609e+07	1.9987e+07	4.39613e+07	8.36605e+07	3.01728e+06	2.88786e+06	1.72493e+07	1.37403e+07	3.10954e+08	9.88017e+06	3.57233e+06	6.61144e+07	4.96205e+07	4.01953e+06	1.14047e+07	7.20761e+06	1.90407e+07	4.92661e+06	1.26174e+06	4.44339e+07	8.75879e+07	1.86147e+06	9.25144e+07	1.02318e+07	1.47801e+08	2.62771e+08	1.06496e+07	1.13344e+07	2.63689e+08	1.08113e+07	1.21217e+07	7.46583e+06	4.00307e+07	6.53401e+07	3.86145e+06	2.49933e+07	8.39963e+07	9.38794e+07	1.67651e+07	3.31787e+07	4.52536e+07	3.90345e+07	5.10666e+08	5.20524e+07	6.25484e+07	9.01017e+07	4.13661e+07	8.77877e+06
4,5-Dimethyloxazole	0.823908	1.06116e+06	2.11411e+06	1.12122e+06	861120	1.92857e+06	1.54817e+06	2.2091e+06	677044	1.235e+06	1.41302e+06	1.4717e+06	1.74481e+06	2.19877e+06	2.29819e+06	1.78015e+06	2.02211e+06	1.81647e+06	1.30454e+06	1.80614e+06	1.63975e+06	1.52097e+07	1.91686e+06	8.76028e+06	1.5308e+06	1.4589e+06	1.86428e+06	3.00826e+06	2.14434e+06	2.13759e+06	2.08797e+06	1.87187e+06	1.74646e+06	1.87089e+06	1.88231e+06	1.84773e+06	1.1534e+06	2.21222e+06	1.83945e+06	1.64628e+06	2.1247e+06	1.2894e+06	1.72682e+06	1.4436e+06	2.77576e+06	1.25771e+06	1.23078e+06	2.00786e+06	1.74008e+06
Allantoic acid	0.822453	1.37372e+06	814799	1.8458e+06	1.74475e+06	993764	1.16563e+06	1.87568e+07	1.23395e+06	3.76504e+06	1.03248e+06	1.5795e+06	840808	1.03419e+06	867541	956778	862085	3.64731e+06	1.01774e+06	859596	832068	7.12606e+06	1.07859e+06	6.09923e+06	2.09568e+06	6.92199e+06	806684	1.52871e+07	830225	1.02729e+07	1.0496e+06	1.37378e+06	2.01095e+06	1.32521e+06	827494	1.22054e+06	1.97064e+06	1.67452e+06	996099	1.68678e+07	2.50116e+07	2.9825e+06	1.28835e+06	9.2194e+06	4.35099e+06	2.47414e+06	2.03662e+06	1.31629e+06	902990
2-Amino-3,8-dimethyl-3H-imidazo[4,5-f]quinoxaline	0.820705	1.55741e+06	1.35252e+06	2.54077e+06	2.64868e+06	244780	2.14137e+06	1.65188e+06	1.37418e+06	742714	557193	1.7956e+06	1.76318e+06	2.09101e+06	907093	909430	1.18497e+06	2.04907e+06	883095	1.90038e+06	2.06504e+06	2.29457e+06	669289	8.79218e+06	1.79491e+06	3.10738e+06	1.42595e+06	2.76133e+06	1.82889e+06	2.49512e+06	752615	3.06591e+06	1.97105e+06	2.91892e+06	3.17625e+06	1.20376e+06	2.58035e+06	4.36167e+06	770710	4.401e+06	1.47103e+06	1.46611e+06	2.52832e+06	3.47914e+06	4.31747e+06	2.29502e+06	925913	1.25162e+06	1.36396e+06
Dimethylmalonic acid	0.820608	5.17349e+06	4.26575e+06	4.02118e+06	3.9895e+06	4.17418e+06	4.41321e+06	9.68406e+06	1.02003e+07	6.45385e+06	4.045e+06	5.28174e+06	2.18517e+06	3.86869e+06	4.59222e+06	5.28053e+06	5.50362e+06	3.91029e+06	3.92318e+06	3.85286e+06	3.9361e+06	1.276e+07	6.70526e+06	5.90809e+08	5.29651e+06	6.3456e+06	4.58795e+06	1.21382e+07	4.81573e+06	6.19649e+06	3.96007e+06	2.66011e+06	4.69461e+06	4.1199e+06	4.9585e+06	4.69744e+06	5.26713e+06	6.37194e+06	2.62367e+06	8.19856e+06	7.27933e+06	4.41232e+06	4.17947e+06	1.74876e+07	7.58925e+06	5.18576e+06	5.69027e+06	3.03605e+06	2.63274e+06
Neopterin	0.819209	563223	101954	510084	631797	0	201568	1.65435e+06	459744	790333	104726	139271	41823	522486	126043	147158	149424	183061	86149.8	119281	42602	1.77172e+06	0	4.02816e+06	361127	909267	91077.2	3.50909e+06	232828	823708	146543	541941	262635	208618	849869	291216	1.43233e+06	2.93968e+06	46715	2.34635e+06	1.41371e+06	314714	225363	3.67941e+06	1.61683e+06	650820	493411	92680.9	119671
Leucyl-Valine	0.818426	8.85659e+06	3.40046e+06	6.15019e+06	8.80168e+06	464159	3.21689e+07	3.49994e+07	1.40247e+07	3.03966e+07	500632	4.28795e+06	1.55424e+06	7.43075e+06	456931	2.5447e+06	2.02665e+06	3.34929e+06	892351	3.55513e+06	2.54869e+06	3.05016e+07	1.91552e+06	3.51049e+07	7.28927e+06	2.54534e+07	2.58579e+06	8.27744e+07	1.36659e+06	2.73322e+07	1.45396e+06	4.05076e+06	4.78157e+06	4.50864e+06	8.35338e+06	1.87794e+06	3.0586e+07	6.33614e+06	6.20387e+06	1.5862e+08	3.01928e+07	6.97156e+06	4.67959e+06	2.56397e+07	3.33859e+07	1.58759e+07	5.88575e+06	1.65509e+06	965909
(Â±)-Aegeline	0.817004	5.05114e+06	367275	77553.2	891794	0	0	2.60862e+06	2.86826e+06	119630	115334	1.60491e+06	220598	343077	0	1.17983e+06	0	105434	0	38744.4	204025	4.89506e+07	0	3.52834e+06	189163	1.13753e+06	56123.6	342992	234652	0	0	76316.5	2.3151e+06	578220	593309	0	4.72405e+06	0	607849	414456	1.35757e+06	493282	211813	1.26226e+07	290560	61746.2	5.34428e+06	506479	0
3alpha-Hydroxyoreadone	0.816038	4.19115e+06	1.74136e+06	3.13751e+06	4.12882e+06	182208	2.75476e+06	1.24315e+07	2.48934e+06	2.05633e+06	736081	2.14527e+06	2.06969e+06	2.47684e+06	248919	387416	5.7676e+06	2.64467e+06	142333	495876	4.99198e+06	9.70863e+06	384587	2.05754e+07	1.08626e+07	7.33689e+06	2.41924e+06	1.46182e+07	2.66223e+06	2.06801e+06	1.26743e+06	2.29524e+06	3.47157e+06	542271	890506	5.40116e+06	4.06629e+06	8.64624e+06	1.02178e+06	8.02116e+06	8.03992e+06	1.34153e+06	4.00529e+06	1.51851e+07	1.29186e+07	2.36924e+06	2.70837e+06	2.68775e+06	291139
2,2,4,4,6,6-Hexamethyl-1,3,5-trithiane	0.814949	1.94475e+07	3.27275e+07	1.9887e+07	2.77254e+07	3.79589e+07	1.51049e+07	1.77984e+07	3.54117e+07	2.05893e+07	2.76558e+07	2.26897e+07	2.63362e+07	2.48534e+07	2.5771e+07	2.29079e+07	3.57704e+07	2.54141e+07	2.33823e+07	2.22943e+07	1.94107e+07	1.67947e+07	1.84422e+07	1.59763e+07	2.50379e+07	2.3773e+07	2.00333e+07	1.58395e+07	2.9397e+07	3.82048e+07	3.22206e+07	4.01203e+07	3.30182e+07	1.91394e+07	3.45371e+07	3.2174e+07	1.45471e+07	3.53139e+07	2.09974e+07	1.89546e+07	8.9819e+07	2.06207e+07	1.58638e+07	1.97333e+07	1.91939e+07	1.8051e+07	1.8087e+07	2.90901e+07	1.87714e+07
Prolyl-Gamma-glutamate	0.813267	1.90991e+06	0	171050	513133	0	46542.2	1.88773e+07	65705	3.39397e+06	0	50166	449177	306488	0	0	0	883349	0	1.83222e+06	76584.8	7.16285e+07	48153.2	3.17784e+06	450089	9.34965e+06	1.85549e+06	5.17928e+07	539761	5.65677e+06	0	165757	1.12398e+06	216696	758978	0	846585	646298	502587	6.60717e+06	1.09851e+06	1.70916e+06	38774.8	3.43194e+06	7.23046e+06	4.97355e+06	326362	182529	0
(4-Hydroxybenzoyl)choline	0.813122	3.82565e+06	2.72294e+06	2.48284e+06	3.44744e+06	2.55798e+06	2.47158e+06	7.88662e+06	2.45738e+06	3.57598e+06	2.46963e+06	2.17092e+06	2.53456e+06	3.09295e+06	2.49762e+06	2.75399e+06	2.84118e+06	2.85622e+06	2.31235e+06	2.84661e+06	2.46835e+06	7.42697e+06	2.36236e+06	6.13396e+06	2.9969e+06	3.93283e+06	2.98783e+06	8.04833e+06	2.43118e+06	4.17608e+06	2.56681e+06	2.9001e+06	3.17154e+06	2.57318e+06	4.25215e+06	1.96128e+06	3.15728e+06	4.55266e+06	2.81646e+06	3.97263e+06	1.44552e+07	5.16421e+06	4.12667e+06	3.37684e+06	5.78433e+06	2.99712e+06	2.86785e+06	2.48913e+06	2.38789e+06
Epidermin	0.812331	3.7448e+07	1.13205e+07	2.16634e+07	2.54563e+07	397036	2.24171e+07	8.31307e+07	1.93095e+07	3.11956e+07	2.56283e+06	7.04506e+06	7.6417e+06	2.09476e+07	1.57525e+06	9.04846e+06	3.0433e+06	1.39684e+07	2.47622e+06	1.16405e+07	1.45765e+07	8.98592e+07	1.20311e+06	1.1297e+08	3.01057e+07	5.93748e+07	1.09775e+07	1.05943e+08	8.58487e+06	6.28377e+07	5.9096e+06	1.19383e+07	1.4239e+07	1.64996e+07	3.6201e+07	6.99561e+06	5.24203e+07	3.78387e+07	6.04249e+06	7.71178e+07	1.30589e+07	2.10255e+07	1.92747e+07	2.66533e+07	1.07844e+08	3.64339e+07	1.24002e+07	7.86681e+06	2.09845e+06
3-Amino-1,4-dimethyl-5H-pyrido[4,3-b]indole	0.812274	7.55769e+08	5.52971e+08	6.42441e+08	4.03538e+08	8.29651e+07	3.80634e+08	7.67739e+08	4.96771e+08	7.68596e+07	3.58078e+08	2.62472e+08	2.7332e+08	3.49002e+07	7.33978e+07	7.34681e+08	4.66708e+08	1.39891e+07	5.18537e+08	1.02062e+08	1.40287e+08	1.45612e+08	2.25229e+08	4.37101e+08	2.84325e+08	2.39551e+08	6.4296e+08	6.14861e+07	2.97018e+08	8.06271e+08	4.87956e+07	5.68821e+07	5.18263e+08	1.36547e+08	3.94611e+08	9.59235e+07	5.7596e+08	2.13941e+08	4.20329e+08	1.23404e+08	2.12659e+08	6.0688e+08	2.06801e+08	3.91574e+07	4.26616e+08	1.66436e+08	2.2218e+08	1.94114e+08	1.9775e+08
Estrone glucuronide	0.810695	4.26102e+07	1.02503e+07	1.6015e+07	2.16802e+07	4.36083e+06	1.53353e+08	6.51881e+07	3.72692e+07	6.26908e+07	2.72512e+07	4.41139e+06	1.77151e+07	2.90674e+07	2.72885e+06	1.03684e+07	6.9825e+06	1.94965e+07	1.51554e+07	6.30483e+06	5.96952e+07	9.9112e+07	1.4102e+07	3.45609e+07	1.44093e+07	7.3094e+07	3.42697e+06	2.51406e+08	1.84719e+07	4.62194e+07	1.87487e+07	1.79704e+07	2.53844e+07	3.26957e+07	1.39568e+07	6.92459e+06	9.65037e+07	4.02749e+07	1.28317e+07	3.21815e+07	2.13075e+08	2.51335e+07	1.27848e+07	1.5316e+08	3.83744e+07	1.24518e+08	6.85867e+07	1.29342e+07	8.01476e+06
3-Hydroxymethylglutaric acid	0.810261	2.66202e+07	1.03892e+07	2.35182e+07	2.20905e+07	3.87369e+06	2.7339e+07	3.85912e+08	2.41505e+07	1.43837e+08	5.08896e+06	1.30034e+07	1.41043e+07	1.2312e+07	1.80383e+07	7.10842e+06	6.6948e+06	3.17029e+07	1.27202e+07	1.34761e+07	2.14601e+07	4.45058e+08	2.1243e+07	2.00645e+09	2.75857e+07	5.17663e+07	7.91062e+06	6.3215e+08	7.626e+06	7.87373e+07	4.65406e+06	4.60041e+07	9.42594e+06	2.50324e+07	1.37929e+07	8.11237e+06	9.86654e+07	2.64485e+07	1.20168e+07	4.57123e+08	3.13126e+08	3.44812e+07	3.2421e+07	2.93424e+08	3.64888e+08	8.29723e+07	1.27959e+08	1.29286e+07	8.51505e+06
Urothion	0.807998	3.11055e+06	4.42531e+06	3.68279e+06	3.23988e+06	177578	2.85993e+06	1.75323e+07	1.79304e+07	1.9506e+07	201868	284387	957750	3.60353e+06	1.04759e+06	5.30799e+06	533631	5.61586e+06	0	3.23042e+06	3.21915e+06	1.86458e+07	317986	3.36934e+07	1.091e+06	9.56274e+06	366451	2.90023e+07	741256	1.3395e+07	507109	4.23378e+06	2.747e+06	4.66722e+06	2.08173e+06	441607	1.30514e+07	1.93909e+06	3.63226e+06	2.221e+07	2.66899e+07	8.84672e+06	1.04304e+07	1.5348e+07	1.82942e+07	5.97232e+06	1.70385e+07	506375	445826
QH	0.807698	544887	253300	413653	689379	140066	600364	1.17315e+07	1.6073e+06	1.04188e+06	21791.7	476477	374207	188120	43918.1	319784	492767	448636	265587	299293	278788	3.02884e+06	246814	6644211	947910	904634	419655	3.69328e+06	98886	1.28838e+06	89452.9	328278	381320	128552	352407	1.76955e+06	845439	1.75744e+06	145586	1.69507e+07	4.74166e+06	1.44327e+06	1.79276e+06	3.29234e+06	1.06496e+07	1.13478e+06	6.74912e+06	328747	75737.9
Canavaninosuccinate	0.806327	1.43417e+06	613214	467220	1.08995e+06	0	1.59636e+06	992559	1.50662e+06	2.83948e+06	0	44963.1	191481	758474	0	260666	461962	2.22117e+06	41449.2	235629	1.42595e+06	1.30714e+07	0	699933	1.90294e+06	4.73784e+06	264135	1.13772e+07	240885	1.75028e+06	400968	1.07901e+06	1.8072e+06	337416	498209	1.6321e+06	966874	3.85755e+06	439903	2.39898e+06	708427	229052	1.72539e+06	9.05301e+06	8.53984e+06	1.09296e+06	810774	604191	0
2-Methylbutyroylcarnitine	0.805304	5.3448e+07	4.07675e+07	9.08397e+07	6.25121e+07	1.92503e+06	9.8815e+07	3.87529e+08	324351	2.85027e+08	8.05217e+06	4.38536e+07	2.00318e+07	4.74102e+07	4.01586e+06	8.24597e+06	1.19426e+07	5.31434e+07	1.22291e+07	7.3066e+06	6.77608e+07	4.4654e+08	1.31108e+06	2.31064e+09	3.56604e+08	1.96944e+08	4.40227e+07	1.75516e+08	1.3024e+07	1.13599e+08	3.41532e+06	4.99045e+07	4.3065e+07	2.94205e+07	8.32766e+07	1.41028e+07	5.63012e+07	1.32432e+07	5.29773e+07	7.65873e+08	1.99867e+08	8.45544e+07	1.61902e+08	1.06055e+08	2.87836e+08	2.55787e+07	2.13394e+08	2.60677e+07	5.05548e+07
3-Methoxy-4-hydroxyphenylethyleneglycol sulfate	0.805149	1.03125e+09	2.92279e+08	3.93552e+08	6.46728e+08	3.72346e+07	5.54751e+08	1.54557e+09	1.00713e+09	1.49906e+08	9.90847e+07	3.23293e+08	1.90528e+08	5.15679e+08	3.21704e+07	3.65441e+08	2.36352e+08	4.20231e+08	8.53124e+07	3.4826e+08	3.61364e+08	1.69487e+09	3.74989e+07	8.48666e+08	3.3604e+08	1.49938e+09	1.63067e+08	1.45406e+09	1.71173e+08	1.26481e+09	1.51479e+08	2.98509e+08	3.82129e+08	3.47422e+08	6.64751e+08	2.34475e+08	1.80221e+09	1.16031e+09	2.37284e+08	7.98056e+08	2.73317e+08	5.72428e+08	5.69015e+08	1.56882e+09	1.85582e+09	8.37727e+08	8.68642e+08	2.24797e+08	1.18266e+08
Caffeine	0.805129	822102	0	518807	737265	0	753673	6.04446e+06	522939	3.82378e+06	0	859380	167438	750084	712003	89493.5	588506	1.35974e+06	3.97222e+06	0	587178	6.1143e+06	0	1.24777e+07	1.15757e+06	1.80569e+06	242419	4.61331e+06	875527	1.83527e+06	208259	75105.3	464024	877945	733454	0	1.99675e+06	622508	136002	5.96138e+06	4.80463e+06	966907	1.37976e+06	2.90899e+06	6.32482e+06	2.20065e+06	970997	0	1.26347e+06
2-Diethylaminoethanol	0.804094	2.07865e+06	1.12073e+06	2.02017e+06	1.8648e+06	2.58695e+06	1.23218e+06	4.73949e+06	4.92283e+06	4.37115e+06	1.06408e+06	987540	1.49248e+06	4.27277e+06	2.20333e+06	2.72466e+06	3.86853e+06	4.91591e+06	2.08022e+06	2.45092e+06	2.16505e+06	2.05674e+07	1.41354e+06	3.26015e+07	1.9967e+06	2.16566e+06	1.33247e+06	9.51627e+06	1.89403e+06	4.10209e+06	1.16898e+06	1.30915e+07	1.77733e+06	2.29849e+06	3.16037e+06	2.28836e+06	9.96985e+06	6.70975e+06	3.83358e+06	4.08618e+06	4.38829e+06	9.42167e+06	6.45868e+06	4.87128e+06	3.97148e+06	6.98038e+06	1.52397e+06	1.10289e+06	1.07436e+06
Indole-3-carboxylic acid	0.803938	618826	363870	528690	795715	0	464117	4.45379e+07	220623	904274	438570	455291	195483	708214	508570	818824	704109	454110	751628	453413	619548	1.83968e+06	311388	1.65636e+07	648364	428200	567388	3.42294e+06	552269	729831	980176	628223	610901	559988	872252	553313	878673	3.6154e+07	198375	7.11325e+06	1.56103e+06	586461	599360	2.89964e+06	2.4935e+06	519761	767781	479755	1.89957e+06
3,3-Dimethylglutaric acid	0.803379	9.22101e+06	4.96138e+06	6.54219e+06	1.04089e+07	4.78884e+06	1.43201e+07	1.08275e+08	1.65839e+07	1.8842e+07	5.62367e+06	8.03654e+06	7.92133e+06	8.71009e+06	4.96441e+06	6.24457e+06	9.88451e+06	8.23806e+06	5.63029e+06	6.22069e+06	8.46958e+06	5.91296e+07	5.19447e+06	7.66888e+07	1.38249e+07	2.27827e+07	7.37751e+06	8.08779e+07	6.88709e+06	2.58402e+07	6.16602e+06	7.44754e+06	7.39215e+06	6.63982e+06	7.21256e+06	1.41734e+07	1.527e+07	1.50326e+07	7.34217e+06	6.12055e+07	3.8939e+07	1.51692e+07	1.27318e+07	2.06622e+07	8.26861e+07	1.91325e+07	1.69875e+07	6.2709e+06	5.96843e+06
Racemethionine	0.802605	1.70153e+06	4.38782e+06	648872	627056	939595	2.60354e+06	1.31487e+07	864392	4.08101e+06	1.30566e+06	360674	1.24183e+06	801475	3.52026e+06	2.02744e+06	1.75647e+06	1.38801e+06	3.05458e+06	836969	1.80916e+06	1.11444e+06	1.66649e+06	8.3153e+07	8.80949e+06	1.59061e+06	2.06829e+06	3.8944e+07	3.8116e+06	947527	591140	1.61739e+07	2.62156e+06	1.18665e+06	710820	3.40061e+06	1.33123e+06	2.32631e+06	712769	7.36881e+06	7.54599e+06	1.34537e+06	1.8147e+06	3.11924e+06	6.26969e+06	3.84369e+06	4.79218e+06	328863	1.61208e+06
Oxoglutaric acid	0.801811	0	0	876618	0	0	0	4.8626e+06	0	818284	0	0	0	0	185571	0	0	0	0	0	0	0	0	4.28769e+07	0	0	0	1.68309e+07	7.36084e+06	8.50009e+06	0	210012	0	235305	0	0	2.22211e+07	0	0	1.42367e+07	0	201842	0	0	4.7048e+06	3.42111e+06	314733	3.3283e+06	0
Ethyl trans-p-methoxycinnamate	0.801776	331435	20916.3	28477.2	156783	0	228871	0	0	131005	84666.6	97206.1	420813	472382	0	0	0	0	0	99562.9	314877	0	0	0	159984	205115	349204	112359	720704	0	380806	0	0	135649	180699	717696	161226	0	204587	303786	305887	0	81509.7	770767	413933	32067.2	378090	0	0
Indoleacetaldehyde	0.800012	1.37301e+07	1.76601e+07	7.31719e+06	1.7815e+07	2.01493e+07	1.20575e+07	3.69296e+07	1.53345e+07	2.59839e+07	1.41653e+07	1.17712e+07	1.29325e+07	1.17765e+07	2.02505e+07	1.80583e+07	2.03212e+07	1.63275e+07	1.52369e+07	1.99014e+07	1.94528e+07	2.43362e+07	2.07043e+07	5.50485e+07	1.70278e+06	1.0003e+07	1.92256e+07	2.63491e+07	1.54691e+07	1.67695e+07	1.86029e+07	2.29393e+07	3.0632e+06	1.95249e+07	1.72952e+07	1.04556e+07	1.68347e+07	1.13704e+07	1.86913e+07	9.22329e+06	4.86073e+07	7.1755e+06	1.36531e+07	2.70047e+07	2.64679e+07	1.57368e+07	6.59794e+07	1.37057e+07	1.62725e+07
4-Nitrophenol	0.799321	1.64731e+06	3.96039e+06	1.52491e+06	1.52137e+06	1.20783e+06	1.68821e+06	1.02233e+06	2.44101e+06	1.01671e+07	1.13955e+06	3.28772e+06	1.16474e+06	2.15613e+06	1.31456e+06	1.86669e+06	1.22018e+06	1.26417e+06	1.18711e+06	1.32745e+06	7.21677e+06	761311	1.25889e+06	7.3969e+07	1.5933e+06	2.16023e+06	1.08496e+06	3.83193e+07	1.78281e+06	1.40842e+06	1.12374e+06	1.48918e+06	1.35442e+06	1.17539e+06	5.60484e+06	1.35174e+06	1.6291e+06	1.88091e+06	1.65897e+06	1.60928e+07	8.8271e+06	1.42208e+06	1.97526e+06	2.90366e+07	1.11749e+06	2.17062e+06	1.37266e+06	2.71177e+06	2.59974e+06
6-Chloro-N-(1-methylethyl)-1,3,5-triazine-2,4-diamine	0.79921	2.71891e+06	7.5493e+06	7.28718e+06	3.17409e+07	569263	1.49408e+07	2.76153e+07	642196	6.36967e+07	5.97085e+06	5.7722e+06	2.01548e+07	8.02271e+06	798696	9.03915e+06	4.30989e+06	5.63542e+06	1.38785e+06	4.87206e+06	1.5496e+07	2.0718e+07	2.00785e+06	2.35474e+08	2.82033e+07	6.24148e+07	5.73006e+06	2.23233e+07	1.04956e+07	2.10281e+06	2.10867e+06	1.09449e+06	8.70518e+06	1.08901e+07	3.25701e+07	2.7614e+06	2.22286e+07	6.25345e+06	4.44788e+06	2.69703e+07	5.26423e+07	1.49912e+07	3.27882e+06	5.65001e+07	1.12506e+07	4.45685e+06	2.39366e+07	8.8248e+06	1.14745e+07
Valyl-Valine	0.798004	0	0	0	0	0	0	2.31231e+07	71373.4	2.13746e+07	0	0	0	5.00857e+06	0	0	0	0	0	0	0	8.7673e+06	0	8.81878e+06	0	462674	0	5.81312e+07	0	1.49765e+06	0	1.93753e+06	0	0	0	0	1.78784e+06	0	854044	7.77462e+06	5.83483e+06	1.7416e+06	0	2.2418e+06	6.09448e+06	1.01359e+07	473852	0	0
4-Hydroxyhippuric acid	0.797995	6.91927e+06	5.95876e+06	4.95067e+06	2.90099e+06	1.6245e+06	2.50733e+07	1.9035e+08	7.58264e+06	6.72336e+07	1.40517e+06	8.7372e+06	7.06664e+06	3.81051e+06	2.04487e+06	1.8206e+06	9.32571e+06	5.11345e+06	945526	3.2021e+06	4.12811e+06	1.80677e+08	826867	2.08452e+08	5.66157e+06	8.8174e+07	2.7107e+06	3.02132e+08	3.19876e+07	1.01513e+08	563905	7.45144e+06	4.27494e+06	1.81144e+06	5.5012e+06	3.08133e+06	3.38176e+07	3.22552e+07	2.07575e+06	1.13806e+08	8.81993e+07	1.61242e+07	2.19759e+07	1.6734e+08	9.1495e+07	1.92993e+07	1.31906e+08	3.69801e+06	3.18266e+06
5-[2H-Pyrrol-4-(3H)-ylidenemethyl]-2-furanmethanol	0.797983	3.66381e+06	2.08285e+06	1.95359e+06	4.2016e+06	1.28912e+06	2.52654e+06	1.11121e+07	8.19088e+06	3.56917e+07	560937	7.74128e+06	4.63037e+06	2.90208e+06	1.37059e+06	1.44661e+07	2.20644e+06	2.13849e+06	737232	7.69741e+06	1.25585e+07	9.02676e+06	799491	2.62064e+08	4.08221e+07	3.89899e+06	1.33404e+06	1.32029e+08	9.27386e+06	4.63919e+06	949908	8.26172e+06	3.64501e+06	4.58057e+06	7.5383e+06	803054	1.90488e+06	1.05623e+07	1.18331e+07	3.81461e+06	2.20004e+07	4.72269e+06	1.37867e+07	2.20755e+07	2.6106e+06	1.22308e+07	1.38145e+07	5.48038e+06	5.59516e+06
Isobornyl propionate	0.797743	0	0	0	0	0	0	1.247e+07	0	1.41272e+07	0	0	0	2.50125e+06	0	0	0	0	0	0	0	6.96611e+06	0	6.4667e+06	0	905900	0	4.47225e+07	0	0	0	0	0	0	0	0	2.36503e+06	0	0	4.87622e+06	2.80585e+06	701295	0	0	3.30331e+06	1.36226e+07	0	0	0
Malic acid	0.797486	81470.7	0	1.97727e+06	499525	1.21443e+06	66563.8	2.14604e+06	2.82677e+06	997493	0	1.27303e+06	0	0	0	0	0	0	0	0	51273.9	1.23987e+06	331050	1.277e+06	71943.6	74450.5	0	1.97728e+06	53928.7	94521.2	0	0	427081	482141	158159	0	134815	91098.8	0	0	1.15006e+07	176793	238360	1.01717e+06	1.87503e+06	253858	1.97033e+06	48769.7	0
O-Methylcorypalline	0.797443	0	0	0	0	0	1.05505e+08	6.65299e+08	5.80269e+07	1.74903e+08	0	0	0	1.25231e+07	2.54584e+07	1.28964e+07	0	0	0	0	3.56109e+08	5.73504e+08	0	8.74712e+07	0	0	3.6447e+07	0	0	4.33843e+06	0	0	0	0	2.99391e+08	0	4.77592e+07	0	0	9.81057e+07	0	0	5.45934e+08	1.45564e+08	1.01715e+08	0	1.30976e+07	2.38732e+07	0
Butyramide	0.796953	2.61381e+07	9.73733e+06	1.76005e+07	2.93248e+07	2.71577e+06	2.48331e+07	5.00105e+07	2.20552e+07	1.35719e+08	2.79598e+06	1.12224e+07	1.89069e+07	1.666e+07	832997	7.06254e+06	2.34004e+06	1.59708e+07	2.42025e+06	1.02924e+07	1.48834e+07	2.12577e+08	2.9174e+06	1.06177e+08	2.12805e+07	4.3426e+07	6.04697e+06	1.7197e+08	1.4702e+07	6.08466e+07	6.02091e+06	9.66087e+06	2.05405e+07	1.44369e+07	2.25807e+07	5.74322e+06	6.7237e+07	1.90369e+07	6.3809e+06	7.84915e+07	1.13884e+08	3.13371e+07	1.09252e+07	9.48348e+07	1.6997e+08	2.48161e+07	3.30984e+07	5.5253e+06	2.57299e+06
Desmethylnortriptyline	0.796884	0	0	0	0	0	0	0	0	0	15464.3	22618.9	73759.7	0	69160.2	20332.5	47527.5	53201.7	0	0	24038.4	0	53250	0	54160.2	0	0	0	43918	273622	22952.1	158336	27266.2	0	0	0	0	0	57719	0	0	0	70130.9	1.0042e+06	0	304352	0	92409.6	191778
(2S,4R,5S)-Muscarine	0.796274	1.83282e+07	1.00393e+07	3.00853e+06	1.92294e+06	276608	1.60578e+06	8.4302e+06	1.95663e+06	4.95889e+06	345311	1.5251e+06	938636	1.03361e+06	329056	1.16981e+06	1.0318e+06	6.769e+06	415527	5.77822e+06	2.02483e+06	7.22942e+06	134088	2.65569e+07	1.39093e+06	3.1558e+06	1.07912e+06	6.25193e+06	1.17327e+06	4.28326e+06	603244	485631	3.55274e+06	1.93828e+06	2.58546e+06	579598	1.18578e+07	1.12986e+06	810657	2.41874e+06	2.94018e+06	5.92519e+06	1.04775e+06	864452	1.54788e+07	1.44489e+07	810654	921525	667875
Methylparaben	0.795688	2.02103e+07	5.99498e+06	4.86785e+06	5.46418e+06	2.05743e+06	7.96366e+06	7.72485e+07	1.88932e+07	6.027e+07	1.78287e+06	2.80472e+06	2.67625e+06	6.0555e+06	2.32941e+06	3.07052e+06	3.07322e+06	4.4986e+06	2.14948e+06	3.8305e+06	4.57924e+06	2.63996e+08	1.91715e+06	2.72258e+09	7.72275e+06	8.85809e+07	2.82089e+06	3.09866e+08	2.52746e+06	1.2459e+07	2.37576e+06	1.15684e+07	6.4215e+06	4.99214e+06	6.26239e+06	2.3185e+06	3.27336e+07	0	3.51589e+06	8.47336e+07	2.28043e+08	9.17947e+06	3.87986e+06	5.05989e+07	8.62474e+07	1.80313e+07	3.756e+07	2.9395e+06	1.05965e+06
Dihydrojasmonic acid	0.794561	3.17889e+06	4.74775e+06	4.15353e+06	3.81756e+06	1.44693e+06	1.94768e+06	0	3.66888e+06	5.34895e+06	2.71489e+06	2.85385e+06	0	3.42087e+06	945272	6.08734e+06	3.60798e+06	2.03832e+06	3.89372e+06	2.75762e+06	1.65338e+06	1.3063e+07	1.13977e+06	1.48108e+07	4.69378e+06	4.63848e+06	1.81617e+06	4.81972e+06	4.7976e+06	0	2.9457e+06	1.98112e+06	3.71889e+06	2.80635e+06	4.86392e+06	7.76436e+06	5.07193e+06	4.29334e+06	3.27367e+06	1.73621e+07	0	3.48859e+06	5.18979e+06	9.31643e+06	9.1428e+06	3.92701e+06	1.23837e+07	2.67314e+06	1.24317e+06
Azelaic acid	0.792903	1.03705e+07	4.14859e+06	8.9026e+06	2.30453e+07	6.52939e+06	1.3788e+07	3.07074e+08	8.95264e+06	2.07514e+07	3.58309e+06	9.55294e+06	1.18159e+07	6.66523e+06	3.31961e+06	8.54938e+06	1.24131e+07	6.32908e+06	5.81743e+06	1.38008e+07	6.38241e+06	3.48758e+07	3.13902e+06	2.67937e+08	1.31245e+07	1.79321e+07	9.26738e+06	6.63229e+07	6.5661e+06	2.14183e+07	3.11232e+06	7.57577e+06	9.28528e+06	1.06048e+07	1.06937e+07	3.80519e+07	1.28084e+07	1.26456e+07	7.79491e+06	2.58229e+08	5.4084e+07	1.52786e+07	2.59411e+07	1.60156e+07	2.65583e+08	1.66313e+07	2.11154e+07	4.47565e+06	7.71732e+06
5-Hydroxy-4-methoxy-6-canthinone 3-N-oxide	0.792733	769083	606804	111450	138903	405038	2.44681e+06	794092	4.21025e+06	3.40753e+06	1.45148e+06	0	505700	118348	2.34598e+06	1.79925e+06	603323	655313	281611	735345	226648	1.35767e+06	0	2.35971e+06	0	1.68588e+06	0	1.84001e+06	0	554848	0	1.36297e+06	1.5084e+06	311488	1.47569e+06	0	770885	1.90378e+06	171815	8.39803e+06	3.70317e+06	397780	349645	1.3167e+06	2.18355e+06	1.33471e+06	1.20015e+06	0	0
Methylglutaric acid	0.792536	9.68019e+06	4.76448e+06	2.84227e+06	5.52141e+06	3.73939e+06	6.24652e+06	1.45584e+07	4.4823e+06	1.18054e+07	6.35537e+06	2.88537e+06	5.86595e+06	5.3054e+06	2.86521e+06	4.13296e+06	3.72686e+06	4.47327e+06	3.99527e+06	4.06439e+06	5.79987e+06	1.5163e+07	2.6985e+06	1.33846e+07	7.73745e+06	9.59893e+06	2.96651e+06	3.16959e+06	3.54507e+06	4.07599e+06	3.63795e+06	3.77754e+06	5.27816e+06	3.87852e+06	8.27402e+06	4.32445e+06	0	5.38458e+06	3.97937e+06	3.76334e+06	1.98972e+07	5.74416e+06	3.47722e+06	8.43782e+06	6.6943e+06	0	6.65206e+06	0	2.95351e+06
N-Acetyl-L-phenylalanine	0.792331	1.97433e+06	773039	1.40013e+06	1.47948e+06	999476	2.85033e+06	1.44745e+07	1.23681e+07	1.72126e+07	55612.1	1.96085e+06	1.69102e+06	908720	213963	1.18011e+06	818684	1.02874e+06	475054	2.29115e+06	1.36352e+06	4.06148e+07	926195	5.04541e+06	2.4198e+06	5.86635e+06	329810	5.21472e+07	858454	5.77719e+06	894190	1.60327e+06	1.2759e+06	971584	736570	817416	3.70368e+06	746950	2.62878e+06	1.61061e+07	3.66329e+07	7.56249e+06	2.30496e+06	7.86056e+06	2.00074e+07	1.0021e+07	1.95347e+07	498682	1.30507e+06
Prulaurasin	0.792269	727986	650590	39869.6	31879.2	0	22409.3	2.11831e+06	0	104715	0	0	0	41024.1	0	22459.7	35806.3	2.45373e+06	268557	0	199465	9.82438e+06	0	1.18671e+07	388462	0	18092.7	1.11578e+07	189818	0	0	0	75313.7	25428.3	28340.1	178666	1.06657e+06	1.29808e+06	0	234271	510968	0	37588	739174	1.64813e+06	121056	5.65799e+06	0	52483
3-Methyl-2-cyclopenten-1-one	0.792234	5.98645e+06	5.39108e+06	8.52733e+06	6.73717e+06	6.37189e+06	6.2169e+06	7.30868e+06	5.55675e+06	7.31855e+06	6.69763e+06	6.55453e+06	8.88597e+06	7.50571e+06	1.06701e+07	6.93683e+06	7.30658e+06	7.44963e+06	7.24598e+06	1.42051e+07	7.07467e+06	6.33806e+06	5.10147e+06	6.71199e+06	7.02911e+06	4.56593e+06	5.71496e+06	9.63292e+06	4.94804e+06	7.85661e+06	4.78358e+06	5.78786e+06	6.57605e+06	6.6545e+06	7.6013e+06	8.20441e+06	7.87249e+06	8.23246e+06	8.84035e+06	9.72773e+06	5.37555e+06	5.27765e+06	6.07711e+06	9.4121e+06	7.30005e+06	6.29962e+06	9.9918e+06	8.70325e+06	6.99501e+06
2-trans-6-cis-Dodecadienal	0.791591	1.14218e+07	1.14843e+07	1.45258e+07	8.26832e+06	1.59321e+07	1.27223e+07	1.65465e+07	7.50787e+06	1.54024e+07	1.14717e+07	295039	2.28529e+07	2.23822e+07	3.0643e+07	1.76399e+07	1.72352e+07	1.87982e+07	1.76533e+07	4.53547e+07	1.42783e+07	1.02002e+07	7.91332e+06	1.33732e+06	1.33858e+07	1.16246e+07	1.33885e+07	1.74913e+07	5.27992e+06	2.26443e+07	6.15439e+06	9.39251e+06	1.39784e+07	1.12855e+07	1.83454e+07	1.19384e+07	1.19471e+07	2.06175e+07	3.14776e+07	2.73715e+07	1.30571e+07	1.39663e+07	1.26967e+07	2.76974e+07	1.49359e+07	1.15107e+07	2.93934e+07	1.48237e+07	1.94272e+07
5'-Deoxy-5'-(methylsulfinyl)adenosine	0.790691	2.08648e+06	1.08489e+06	1.1121e+06	1.38069e+06	0	1.50522e+06	1.9608e+06	815437	1.46473e+06	17630.9	801177	359734	1.02601e+06	0	473471	371928	1.44938e+06	109752	641639	1.48683e+06	1.22365e+06	0	7.12842e+06	1.02324e+06	1.73706e+06	467190	3.14317e+06	572724	1.73789e+06	63968.1	1.39645e+06	1.03611e+06	1.69096e+06	987659	385704	2.50827e+06	1.76601e+06	960126	2.12259e+06	5.60846e+06	2.17665e+06	1.34317e+06	5.06217e+06	2.54791e+06	1.9774e+06	1.29669e+06	484702	124067
9-Methylxanthine	0.789392	1.98618e+06	1.70717e+06	1.92867e+06	1.93739e+06	1.89098e+06	2.09383e+06	4.0508e+07	6.14871e+06	4.64328e+06	1.71898e+06	1.78407e+06	4.8038e+06	1.95103e+06	2.00788e+06	1.94336e+06	1.99161e+06	3.00924e+06	1.86505e+06	1.61551e+06	5.20267e+06	3.6657e+06	1.8866e+06	1.28205e+07	1.68246e+06	2.2993e+06	1.61661e+06	2.20276e+07	1.72232e+06	1.22953e+07	2.01659e+06	1.73938e+06	1.61569e+06	1.66918e+06	2.00646e+06	1.5356e+06	1.77102e+06	2.59965e+06	1.78393e+06	3.22622e+06	2.11553e+07	5.94112e+06	1.80714e+07	1.16655e+07	3.91293e+06	3.61699e+06	2.47952e+06	2.1806e+06	1.63509e+06
D-1-Piperideine-2-carboxylic acid	0.789375	1.16235e+07	7.38488e+06	4.16357e+06	1.27248e+07	7.55266e+06	3.54708e+06	1.03926e+07	7.94185e+06	1.15605e+07	7.22768e+06	9.36807e+06	7.62123e+06	7.30894e+06	9.27445e+06	4.96864e+06	8.27535e+06	1.08469e+07	8.37671e+06	9.07029e+06	1.00678e+07	7.59118e+06	1.14656e+07	5.60723e+07	1.30739e+07	1.36071e+07	7.75581e+06	3.12508e+07	8.87635e+06	4.8482e+07	5.04613e+06	1.44295e+07	1.41667e+07	8.51903e+06	1.8091e+07	8.24547e+06	1.10273e+07	1.14283e+07	9.20779e+06	3.40586e+07	9.85801e+07	1.70398e+07	1.20201e+07	4.34698e+07	2.59553e+07	1.11234e+07	2.59235e+07	5.81694e+06	8.47885e+06
2-Aminoacrylic acid	0.788289	0	521649	2.22528e+06	3.06195e+06	0	1.08558e+06	4.69851e+07	541458	3.48836e+06	773056	0	0	1.02276e+07	0	777069	3.55867e+06	395097	0	0	979041	9.02616e+06	0	4.27292e+07	0	4.57156e+06	0	2.24528e+07	0	0	0	0	1.7537e+06	130396	9.52757e+06	664777	701507	9.49111e+06	0	2.00552e+07	8.61722e+06	6.71382e+06	1.20415e+06	9.86379e+06	3.71206e+06	3.45598e+06	919431	1.53643e+06	0
1,3-Diisopropylbenzene	0.785883	2.04187e+07	2.02766e+07	2.41771e+07	1.46582e+07	2.92001e+07	3.69666e+07	3.78808e+07	1.85979e+07	2.69255e+07	1.98706e+07	2.41482e+07	4.08033e+07	3.91607e+07	2.47347e+07	3.08511e+07	3.1471e+07	3.29715e+07	3.17271e+07	8.24071e+07	2.76652e+07	2.24864e+07	1.49858e+07	3.08082e+07	2.32709e+07	1.94658e+07	2.28797e+07	3.37273e+07	9.98483e+06	3.84433e+07	1.04269e+07	1.6444e+07	2.92209e+07	2.36067e+07	3.02928e+07	2.20861e+07	2.00329e+07	3.66877e+07	5.41828e+07	5.34007e+07	3.05336e+07	2.48503e+07	2.06203e+07	4.67639e+07	3.10525e+07	1.77623e+07	4.80281e+07	2.5559e+07	3.38578e+07
N1-Methyl-4-pyridone-3-carboxamide	0.785847	4.74842e+06	3.3152e+06	3.25486e+06	4.8589e+06	2.23989e+06	8.44541e+06	1.52859e+07	7.13376e+06	1.09613e+07	2.32961e+06	2.85566e+06	3.4507e+06	3.09041e+06	2.38129e+06	3.60314e+06	2.05079e+06	4.69832e+06	3.09795e+06	2.72511e+06	1.98565e+06	1.11703e+08	2.73431e+06	1.14792e+08	6.99156e+06	1.56632e+07	2.94832e+06	3.33884e+07	2.64677e+06	4.85017e+06	2.37103e+06	5.71063e+06	3.63842e+06	4.96432e+06	5.412e+06	2.90528e+06	1.06718e+07	4.99976e+06	2.71436e+06	2.72962e+07	8.29452e+06	4.51001e+06	3.30311e+06	7.89238e+07	1.22468e+07	1.24732e+06	7.03858e+06	3.39277e+06	2.38838e+06
L-alpha-Aspartyl-L-hydroxyproline	0.785716	1.7836e+06	483020	1.06248e+06	1.51892e+06	0	609340	5.7654e+06	1.03442e+06	1.03435e+07	19018.4	339039	570033	1.02169e+06	215069	340199	646256	2.08302e+06	102659	1.89449e+06	1.80866e+06	8.67289e+06	13931.8	1.6814e+08	863038	3.21149e+06	125419	1.30116e+07	1.58863e+06	3.89697e+06	422544	1.34206e+06	3.34155e+06	2.15002e+06	1.4743e+06	282154	9.63365e+06	2.89349e+06	908100	5.13992e+06	2.63688e+07	1.9766e+06	3.26312e+06	1.14327e+07	9.57114e+06	1.24271e+07	5.17979e+06	678677	321736
N-Methylalanine	0.785629	8.40084e+06	5.50419e+06	6.71324e+06	6.43641e+06	2.17078e+06	1.05744e+07	2.84678e+07	8.39211e+06	2.05807e+07	869952	8.32425e+06	3.533e+06	1.1895e+07	4.87034e+06	4.53111e+06	4.63116e+06	6.45984e+06	2.25125e+06	8.67465e+06	7.49887e+06	3.01591e+07	2.21652e+06	5.84485e+07	7.71303e+06	8.50346e+07	4.8191e+06	5.28622e+07	1.07073e+07	1.49597e+07	4.58643e+06	1.42679e+07	6.79667e+06	1.244e+07	7.32318e+06	3.43019e+06	1.52604e+07	1.31785e+07	1.6599e+07	2.75766e+07	2.12405e+07	1.11065e+07	6.96858e+06	2.79398e+07	2.07407e+07	3.99253e+07	2.69205e+07	5.82007e+06	2.39306e+06
3-Ethylidenehexahydropyrrolo[1,2-a]pyrazine-1,4-dione	0.784208	0	0	0	0	0	0	4.38057e+07	0	8.75083e+07	0	0	0	0	215275	0	0	95283.5	0	0	0	2.27362e+08	385872	7.24678e+07	0	4.68649e+07	0	7.72189e+08	0	5.13988e+07	0	0	0	0	1.15774e+07	0	6.93889e+07	0	0	5.42771e+07	1.03074e+08	0	0	8.56015e+07	1.26617e+08	5.77683e+07	1.78405e+07	0	0
N-Cyclopropyl-trans-2-cis-6-nonadienamide	0.784024	4.74167e+07	1.03732e+08	3.97774e+07	1.39832e+08	4.08564e+07	1.0026e+08	4.74229e+07	4.47437e+07	1.02286e+08	4.41336e+07	9.57743e+07	3.93999e+07	9.04097e+07	5.47218e+07	4.11308e+07	4.30345e+07	9.35672e+07	9.11347e+07	4.40227e+07	6.31424e+07	5.569e+07	4.03626e+07	6.17884e+07	9.58698e+07	4.35372e+07	3.83457e+07	1.38982e+08	8.21627e+07	1.08125e+08	8.61329e+07	5.77568e+07	4.41735e+07	3.75934e+07	4.72486e+07	1.02321e+08	9.21127e+07	1.16652e+08	4.36197e+07	4.42896e+07	9.17621e+07	4.91704e+07	4.23515e+07	9.27923e+07	1.09802e+08	1.0804e+08	1.08601e+08	4.19921e+07	4.57458e+07
Picolinic acid	0.783758	7.2279e+06	6.14986e+06	7.29918e+06	2.61068e+07	5.55792e+06	2.14216e+07	1.83042e+07	1.16327e+07	3.56242e+07	5.41032e+06	4.85292e+06	1.52693e+07	5.48379e+06	5.9151e+06	5.66142e+06	5.35133e+06	5.80324e+06	5.53427e+06	5.39671e+06	1.82598e+07	1.35677e+07	5.42696e+06	3.98721e+07	6.53247e+06	4.36476e+06	5.22688e+06	5.07161e+07	5.34305e+06	2.7003e+07	5.45658e+06	2.97697e+07	1.14737e+07	5.28062e+06	4.68053e+07	5.34057e+06	5.84966e+06	1.28863e+07	5.15999e+06	3.1386e+07	1.29172e+08	3.47091e+07	2.70903e+07	1.5545e+08	1.72433e+07	1.40797e+07	3.2834e+07	4.97692e+06	5.12802e+06
Ricinoleic acid	0.781235	2.08376e+07	1.31108e+07	7.68118e+06	8.42622e+06	9.95315e+06	1.76535e+07	7.32724e+06	1.03201e+07	8.08004e+06	1.72195e+07	1.04861e+07	2.68919e+07	1.41776e+07	1.47653e+07	2.69571e+07	2.619e+07	2.02343e+07	2.61496e+07	1.25224e+07	8.2082e+06	1.7583e+06	1.46637e+07	2.53257e+06	7.98208e+06	8.79648e+06	1.39197e+07	3.44196e+06	1.02105e+07	1.05448e+07	9.49257e+06	1.04053e+07	1.54772e+07	1.12724e+07	1.5798e+07	1.6827e+07	1.90773e+06	8.8902e+06	1.08787e+07	4.69174e+06	5.51722e+06	6.6991e+06	1.00661e+07	7.23923e+06	8.43295e+06	1.15492e+07	1.45186e+07	1.8436e+07	1.1904e+07
Methyl 4-methoxybenzoate	0.779284	8.36597e+06	2.26782e+06	2.95438e+06	4.16114e+06	2.40264e+06	3.87248e+06	1.93288e+07	3.68501e+06	9.5134e+06	2.7131e+06	2.78669e+06	2.61843e+06	3.11162e+06	2.47706e+06	2.64055e+06	4.17061e+06	2.09956e+06	1.71463e+06	2.74962e+06	2.25184e+06	1.47142e+07	2.01685e+06	2.34967e+06	2.37873e+06	1.13328e+07	2.20704e+06	2.3021e+07	3.45547e+06	1.67124e+07	2.26111e+06	3.33354e+06	3.26857e+06	2.19559e+06	4.43001e+06	2.51459e+06	1.4486e+07	8.00881e+06	2.03257e+06	9.48268e+06	1.91764e+07	5.28278e+06	2.90259e+06	1.33209e+07	2.07283e+07	1.17463e+07	3.87716e+06	3.32927e+06	2.65754e+06
6-Methylnicotinamide	0.779136	1.48014e+06	2.48139e+06	1.33538e+06	2.13071e+06	775302	4.0979e+06	3.01636e+06	4.60861e+06	5.81281e+06	722961	3.77332e+06	2.05863e+06	1.25609e+06	738507	685908	1.02411e+06	2.4474e+06	1.50645e+06	2.02706e+06	3.79226e+06	7.11824e+06	779988	8.76557e+06	2.72368e+06	1.9262e+06	694651	1.55332e+07	1.29925e+06	1.10384e+06	642221	1.24588e+06	1.19022e+06	2.79183e+06	1.21972e+06	684130	1.70348e+06	2.00125e+06	2.73261e+06	7.14168e+06	6.37792e+06	1.9595e+06	1.97676e+06	3.4151e+06	4.80451e+06	4.79614e+06	9.37533e+06	1.29594e+06	1.05083e+06
Glycerol 1,3-di-(9Z,12Z-octadecadienoate) 2-(9Z-octadecenoate)	0.778884	145975	138247	146281	143053	149833	161580	139613	102839	150428	106661	147762	109219	133613	80555.5	187308	64976	99490.7	170690	61276.7	110020	98181.2	75133.3	171818	117893	153982	136193	99639.1	117001	222834	67675.6	200511	91781.7	135909	125230	95787.5	150252	115042	119689	198385	180057	129888	71183	229990	126298	77837.9	188983	128764	132300
p-Mentha-1,3,5,8-tetraene	0.778118	2.04444e+07	1.4406e+07	1.7405e+07	1.74806e+07	1.0629e+07	1.85494e+07	1.9516e+07	392177	1.38378e+07	1.52517e+07	1.78078e+07	1.53956e+07	1.63442e+07	1.68421e+07	1.17643e+07	1.87589e+07	1.5845e+07	1.72974e+07	1.51775e+07	9.6741e+06	1.1756e+07	9.21105e+06	4.12577e+06	2.18918e+07	2.53824e+07	2.06912e+07	1.95226e+07	1.95567e+07	1.98559e+07	1.83162e+07	6.23771e+06	1.6933e+07	4.25302e+06	2.10564e+07	1.34689e+07	1.92258e+07	2.04864e+07	1.23777e+07	1.03151e+07	1.53453e+07	1.44519e+07	1.40953e+07	1.5321e+07	1.75368e+07	1.8978e+07	1.43984e+06	1.74464e+07	1.31805e+07
trans-Aconitic acid	0.777017	6.42304e+06	5.14628e+06	4.81715e+06	7.36741e+06	4.60262e+06	5.9838e+06	4.0419e+07	9.64499e+06	1.96751e+07	4.36201e+06	4.22614e+06	4.73338e+06	4.63041e+06	5.11721e+06	4.70417e+06	4.90252e+06	4.84841e+06	4.6738e+06	4.86139e+06	4.71356e+06	7.29001e+07	4.56713e+06	3.93338e+07	5.75372e+06	1.26985e+07	4.40662e+06	1.24964e+08	4.72415e+06	1.0792e+07	5.38586e+06	1.10465e+07	5.67201e+06	4.75063e+06	5.83877e+06	4.6847e+06	1.32717e+07	6.91266e+06	4.77371e+06	2.65863e+07	1.70693e+07	4.30154e+06	4.76063e+06	2.32509e+07	6.02883e+07	1.43956e+07	1.2541e+07	4.72297e+06	4.66714e+06
p-Anisic acid	0.775768	1.44958e+06	1.29026e+07	6.59973e+06	4.30037e+06	131352	2.55734e+07	1.87763e+06	7.5888e+06	1.66965e+06	1.29507e+06	3.5565e+06	3.41728e+06	4.7697e+06	354311	1.00157e+07	1.3772e+06	6.12994e+06	8.00279e+06	9.10636e+06	7.59182e+06	1.28727e+07	1.22792e+06	1.67323e+07	6.50629e+06	3.74537e+07	3.93682e+06	2.9471e+06	1.92664e+07	4.41834e+06	3.62957e+06	2.29257e+06	8.48221e+06	3.60101e+06	8.59681e+06	3.40121e+06	8.82035e+06	5.44194e+06	2.44903e+06	2.31334e+06	2.87246e+07	1.42678e+07	5.68637e+06	6.87043e+06	3.2947e+06	8.36262e+06	2.08446e+06	5.19969e+06	5.93464e+06
Avenanthramide A2	0.775454	404252	165608	0	388420	0	1.34637e+06	680356	68917.1	6.52417e+06	0	1.20519e+06	129408	185592	0	28212.6	529468	804134	409379	0	332338	6.14616e+06	0	1.77438e+07	272189	1.48258e+06	0	2.28632e+07	87812.3	1.74871e+06	190590	0	433465	355257	38819.3	204201	1.97108e+06	3.82323e+06	614173	2.52038e+06	4.18388e+06	2.6457e+06	2.95896e+06	1.6834e+06	1.19832e+06	5.41278e+06	1.07097e+06	534072	119345
L-Homocysteic acid	0.775095	4.75064e+06	5.05694e+06	3.75651e+06	1.02792e+07	296820	5.50041e+06	6.95837e+07	5.79735e+06	5.20277e+07	750793	3.53786e+06	537043	4.23952e+06	56834.5	1.29379e+06	207066	7.25749e+06	786296	1.77639e+06	4.32242e+06	9.21945e+07	356752	4.0263e+07	7.96728e+06	1.88e+07	1.34835e+07	1.55257e+08	472261	2.01737e+07	1.91675e+06	5.73235e+06	1.41908e+07	4.04757e+06	3.71159e+06	2.17436e+06	1.38016e+07	1.25785e+06	5.68724e+06	1.32497e+08	8.08265e+07	4.35596e+06	3.30159e+06	4.04462e+07	3.74219e+07	9.59691e+06	4.76282e+06	1.25728e+06	385136
[4]-Gingerdiol 3,5-diacetate	0.773681	1.18707e+06	91477.1	509484	473942	0	2.53155e+06	3.41653e+06	709130	2.50802e+06	0	156021	96485.9	347892	10043.5	185448	229584	886403	62089.8	99624.7	1.43607e+06	9.89235e+06	0	5.96954e+06	1.3261e+06	2.53523e+06	243423	1.38387e+07	85677.5	553881	99372.4	267865	811004	1.33054e+06	368254	1.31023e+06	2.34937e+06	967255	404749	2.93248e+06	3.01741e+06	730792	768143	1.44901e+06	6.38271e+06	2.73826e+06	1.53701e+06	306710	0
Gentisic acid	0.773315	2.34708e+06	3.85381e+06	5.49443e+06	2.67953e+06	992592	8.09302e+06	6.8463e+07	9.29554e+06	5.90013e+07	770441	6.12239e+06	2.32613e+07	4.67224e+06	1.97587e+06	4.77187e+06	469191	1.18069e+07	81855.2	2.86651e+06	3.62741e+06	3.50892e+06	785219	2.09688e+08	5.21425e+06	4.56343e+07	3.43575e+06	2.88494e+08	2.09828e+06	6.58685e+07	333140	6.53384e+06	4.51235e+06	3.79628e+06	1.89175e+06	1.25826e+06	1.41046e+07	1.32137e+07	3.03965e+06	8.408e+07	3.55754e+07	7.54707e+06	4.95519e+07	3.2672e+07	3.51739e+07	5.20814e+06	9.59555e+06	4.59092e+06	3.15273e+06
Theobromine	0.772548	0	0	0	0	0	0	2.6876e+07	6.66865e+06	1.55375e+06	0	0	0	0	0	0	0	0	0	0	0	1.7125e+07	0	2.77104e+07	0	3.17741e+06	0	8.37587e+07	0	1.16794e+07	0	0	0	0	0	0	8.66236e+06	0	0	2.62875e+07	1.94653e+07	0	0	3.3044e+07	1.59913e+07	1.0529e+07	0	0	0
L-Gulonolactone	0.772548	9.41103e+06	3.71434e+06	7.79458e+06	8.57088e+06	5.65073e+06	9.01249e+06	2.881e+07	1.28643e+07	1.6728e+07	2.45932e+06	9.68938e+06	7.54859e+06	5.79351e+06	1.78571e+08	3.44525e+06	1.74346e+06	4.83252e+06	3.0409e+06	7.50278e+06	4.79621e+06	2.90664e+07	2.23537e+06	1.70663e+08	1.55246e+06	2.03621e+07	3.06349e+06	4.4829e+07	6.24854e+07	3.34901e+07	2.42754e+06	6.43096e+06	5.3879e+06	7.55558e+06	6.99344e+06	3.32347e+06	1.80644e+07	1.02039e+07	4.22979e+06	1.70307e+07	9.52952e+06	8.20428e+06	7.03715e+06	1.1237e+07	1.75326e+07	1.22542e+07	6.16037e+07	5.31326e+06	5.51474e+06
Arginyl-Threonine	0.771944	2.87624e+06	53752.6	126101	4.37178e+06	17284.8	323577	1.65609e+07	0	5.785e+06	101645	54094.5	790752	826805	80997.5	138352	93394.7	1.37521e+06	111169	3.04079e+06	67576.8	1.1426e+08	99460.1	4.36963e+06	766292	1.53642e+07	327105	7.92047e+07	982654	9.22637e+06	106661	480869	712122	63883.9	1.45473e+06	53911.7	7.13223e+06	1.63515e+06	49338.3	3.09231e+06	1.07738e+06	2.75444e+06	366669	1.51517e+06	1.27526e+07	7.73147e+06	437353	546689	386815
[8]-Dehydrogingerdione	0.771004	3.19979e+06	2.02689e+06	4.02411e+06	6.72558e+06	627270	5.35882e+06	5.10928e+06	8.71581e+06	1.49589e+07	984149	3.76234e+06	4.04487e+06	3.19115e+06	502136	2.25055e+06	1.03552e+06	2.05078e+06	1.06816e+06	3.38106e+06	2.71843e+06	3.26035e+07	737470	3.3589e+06	4.10223e+06	4.19403e+06	3.01625e+06	7.09438e+07	697315	9.31694e+06	2.46564e+06	1.08902e+06	2.80381e+06	3.1554e+06	7.17261e+06	4.84956e+06	1.64387e+07	1.84602e+06	667497	1.15226e+07	1.97115e+07	3.06339e+06	6.87925e+06	2.32043e+07	4.32567e+06	4.86985e+06	7.77199e+06	3.16049e+06	538815
Rotenone	0.770832	0	0	0	0	0	0	0	27254.5	0	0	104650	0	0	0	0	0	0	0	0	0	1.32454e+06	0	5.36542e+06	40679.9	23708.5	0	0	0	60739.6	0	0	936851	0	0	32746.6	0	1.66936e+06	0	0	0	25744.7	37642.3	0	0	0	0	0	0
7,11-Bisdeacetylvaltrate 7-(3-methylpentanoate) 11-(3-hydroxy-3-methylbutanoate)	0.770529	1.67632e+06	1.07465e+06	1.27837e+06	1.1867e+06	1.27312e+06	1.41635e+06	1.33781e+06	1.00878e+06	894617	1.31156e+06	1.32008e+06	1.43969e+06	1.24315e+06	1.16546e+06	1.19991e+06	1.14983e+06	1.19818e+06	1.38682e+06	1.33192e+06	1.12424e+06	1.54123e+06	1.12607e+06	1.37631e+06	1.47699e+06	1.18637e+06	1.50454e+06	1.10623e+06	1.03234e+06	974499	1.20838e+06	596655	1.27069e+06	817273	1.22296e+06	1.31852e+06	1.26677e+06	703037	1.37824e+06	1.47279e+06	0	1.18229e+06	1.2785e+06	1.20196e+06	1.33764e+06	1.19997e+06	1.26639e+06	1.59301e+06	1.25283e+06
3-Aminobutanoic acid	0.770481	8.63106e+06	7.0313e+06	6.30292e+06	6.96371e+06	7.17205e+06	8.98253e+06	1.00365e+07	6.8071e+06	7.76201e+06	7.45194e+06	6.47957e+06	6.99366e+06	6.69042e+06	1.18237e+07	7.16462e+06	9.12877e+06	7.69778e+06	8.7304e+06	7.95428e+06	6.38513e+06	9.95706e+06	8.44931e+06	1.952e+07	7.22121e+06	7.07258e+06	5.4914e+06	1.16572e+07	6.46921e+06	8.29459e+06	7.65075e+06	2.13402e+07	7.06918e+06	6.45193e+06	8.96038e+06	6.74398e+06	6.4399e+06	1.03562e+07	7.05353e+06	9.09328e+06	9.45346e+06	6.42551e+06	6.87062e+06	1.08704e+07	1.22598e+07	6.44694e+06	6.90096e+06	6.11968e+06	7.19229e+06
p-Hydroxyfelbamate	0.769932	1.24321e+07	4.48415e+06	6.39303e+06	8.51886e+06	113156	9.49737e+06	5.73799e+07	1.50378e+07	4.45423e+07	1.08437e+06	3.30843e+06	4.74168e+06	7.11757e+06	2.94084e+06	2.8856e+06	1.8993e+06	1.28568e+07	1.92916e+06	3.87084e+06	7.03915e+06	1.08395e+08	1.12261e+06	1.05643e+08	1.0828e+07	2.14295e+07	2.48393e+06	1.4907e+08	3.54948e+06	2.6145e+07	2.12538e+06	3.27918e+07	9.29433e+06	7.12272e+06	8.99112e+06	4.5499e+06	2.70793e+07	1.2817e+07	2.62708e+06	6.61136e+07	6.12325e+07	8.84173e+06	7.66725e+06	5.53431e+07	7.12186e+07	1.38656e+07	2.37187e+07	2.41425e+06	1.60145e+06
Imidazole-4-acetaldehyde	0.769651	2.80058e+08	2.09491e+08	1.55879e+09	5.83237e+08	9.14862e+06	4.60002e+08	3.66517e+09	4.65803e+08	1.20639e+09	2.51187e+07	2.51272e+08	1.72748e+08	2.00904e+08	4.88771e+07	7.73688e+07	4.93827e+07	3.33751e+08	5.27547e+07	1.21993e+08	7.26567e+08	1.75882e+09	2.22021e+07	7.62175e+09	4.96245e+08	1.23713e+09	9.33948e+07	5.13342e+09	7.99218e+07	8.78596e+08	4.95549e+07	1.2211e+08	4.8282e+08	5.25562e+08	1.74357e+08	9.08484e+07	6.80434e+08	1.47861e+08	9.03136e+07	7.15174e+08	4.6462e+09	5.1702e+08	1.63155e+08	2.00612e+09	1.94793e+09	5.05633e+08	1.1398e+09	6.23926e+07	4.7279e+07
N-(2R-Hydroxydocosanoyl)-2S-amino-1,3S,4R-octadecanetriol	0.768838	3.69773e+06	4.77997e+06	3.32724e+06	6.85064e+06	872931	8.41936e+06	3.35455e+06	4.01076e+06	4.33122e+06	6.76106e+06	3.80182e+06	4.24866e+06	2.69809e+06	3.25361e+06	136481	2.67781e+06	4.21958e+06	5.52845e+06	3.43577e+06	2.03526e+06	1.58142e+06	544172	2.95945e+06	3.75908e+06	3.02042e+06	3.26702e+06	2.80661e+06	5.27783e+06	4.74845e+06	4.24918e+06	1.47767e+06	5.81643e+06	480651	3.37229e+06	2.87335e+06	3.13939e+06	3.55049e+06	2.9548e+06	3.79813e+06	3.52269e+06	3.1455e+06	4.01534e+06	4.91266e+06	5.78003e+06	4.10186e+06	2.76506e+06	4.45948e+06	829433
11(R)-HETE	0.768813	0	0	1.06173e+06	1.25591e+06	0	0	955859	0	177843	0	0	0	3.80397e+06	0	43144	0	3.96565e+06	14466	0	683173	1.63056e+06	0	7.33738e+06	0	3.74341e+06	0	728016	0	2.12257e+06	0	223260	0	97717.9	640667	0	0	0	39015.9	0	1.98727e+06	28844.2	545724	1.40989e+07	1.3964e+06	2.7248e+06	54299.8	0	0
Ethylbenzene	0.768102	2.50481e+07	2.03496e+07	3.72943e+07	3.34368e+07	1.57893e+07	3.00392e+07	2.5605e+07	1.04088e+07	2.80197e+07	1.62593e+07	3.25893e+07	2.21896e+07	2.94404e+07	3.76455e+07	1.48796e+07	2.08306e+07	2.1702e+07	2.28185e+07	3.92093e+07	1.91893e+07	0	2.02913e+07	1.72748e+07	1.7889e+07	1.87564e+07	1.53878e+07	4.17255e+07	1.04503e+07	2.03433e+07	8.19725e+06	1.41273e+07	1.90516e+07	1.55594e+07	1.99641e+07	3.53079e+07	2.49349e+07	2.01193e+07	2.57342e+07	2.38116e+07	1.73913e+07	1.62256e+07	1.40819e+07	3.06207e+07	2.65051e+07	2.78012e+07	2.6703e+07	2.69744e+07	2.23787e+07
Petasinine	0.76705	630023	921901	278918	425621	604305	484094	1.34245e+07	143111	188054	250499	951065	1.71231e+06	1.10329e+06	964114	381527	446144	1.39073e+06	480092	2.54779e+06	107987	0	328680	1.70294e+06	491360	266111	387547	303505	81063	757222	494121	339744	335341	469322	846011	526412	151517	1.4133e+07	839073	0	133307	1.57727e+06	334849	510410	109251	264702	831543	380099	775515
Azaspiracid 4	0.766677	105653	146389	2.18166e+06	807736	2.13166e+06	246538	384286	8.17856e+06	2.64865e+06	32591.8	60344.1	0	162014	0	1.85117e+06	241197	342700	0	0	260692	3.42395e+07	1.29912e+06	1.01047e+07	228599	2.27942e+06	149518	1.7707e+06	0	0	2.10849e+06	16069.8	391849	767789	702373	243073	0	496301	62909.5	163609	502833	0	47629.6	53721.2	0	295156	2.12526e+07	311863	22139.2
Prolyl-Valine	0.766491	551074	742968	348370	283899	1.03456e+06	418568	8.74024e+06	1.73137e+06	1.00388e+07	362619	383750	420500	475255	329255	334690	2.01892e+06	742917	451567	324065	1.37086e+06	322876	428569	6.59518e+06	404874	419825	164428	3.64745e+06	352907	1.02192e+06	711559	529264	790946	466960	1.95046e+06	968994	1.38577e+06	600334	598226	1.2106e+06	2.04901e+06	364402	430966	1.82838e+06	590395	423471	353061	9.65303e+06	366604
(2R,3R,4R)-2-Amino-4-hydroxy-3-methylpentanoic acid	0.766474	8.10385e+06	3.09064e+06	2.9644e+06	6.32542e+06	337793	4.40956e+06	1.01797e+08	7.12143e+06	6.06196e+07	756842	2.60287e+06	1.36531e+07	1.70628e+07	1.09106e+06	3.45597e+06	2.80558e+06	1.98724e+06	176158	2.92214e+06	2.51858e+06	3.49341e+07	383612	3.36069e+07	5.79796e+06	1.2259e+07	2.46859e+06	1.69291e+08	9.52946e+06	1.38839e+07	3.77798e+06	9.52427e+06	7.96398e+06	3.86926e+06	4.55924e+06	1.16399e+06	1.42938e+07	1.52838e+07	3.64742e+06	2.05932e+07	2.47629e+07	2.14378e+07	4.24548e+06	2.63144e+07	4.02746e+07	8.85321e+07	6.24743e+06	2.81899e+06	1.42876e+06
Tetracosahexaenoic acid	0.76541	1.01417e+06	1.32805e+06	514227	713761	866379	1.0919e+06	886298	515352	284790	621760	579409	1.53811e+06	412923	4.76777e+06	3.87028e+07	830729	986416	470561	821986	637845	4.62354e+06	571112	0	901794	277220	448051	1.41203e+06	1.29839e+06	2.44816e+06	678732	438835	996589	401313	501221	603606	3.32422e+06	543862	1.28172e+06	1.26604e+06	1.27675e+06	697535	1.36974e+06	688908	1.09652e+06	1.61288e+06	661495	779757	560926
Corticosterone	0.763877	968345	169222	603662	1.04879e+06	0	1.31012e+06	1.23436e+07	983508	8.04565e+06	20562.1	73336.2	223143	234699	23519.6	131692	88697.2	265128	35074.9	290818	507630	1.46548e+07	0	8.0115e+06	901855	3.14499e+06	154334	2.6008e+07	144639	3.20447e+06	174191	437860	1.38911e+06	277743	815163	121235	3.5428e+06	1.47955e+06	0	6.21295e+06	6.21216e+06	537416	530292	8.92746e+06	4.98548e+06	212212	2.00633e+06	95169.4	50257.6
Isocitric acid	0.763217	19685.5	379142	46123.6	495524	0	1.79694e+06	6.85188e+07	451224	3.51049e+07	30983.6	0	236061	47515.4	4.45435e+07	142881	0	0	338789	592610	0	7.28063e+06	0	0	2.51053e+06	9.99454e+06	0	9.98581e+07	332860	1.68587e+07	0	4.19539e+08	0	42490	1.15822e+06	37886.6	1.36709e+06	2.47345e+07	0	2.87314e+07	2.7734e+07	1.38906e+06	37315.3	1.53194e+07	7.30364e+07	9.90208e+06	1.70584e+06	0	82149.7
Dopamine	0.763197	13484.5	0	0	12503.9	0	0	1.37722e+06	0	108782	0	0	0	0	0	0	9909.92	0	0	0	0	1.09396e+06	0	1.76862e+06	14642.6	20052.4	0	7.26704e+06	387955	1.34359e+06	0	0	283950	0	0	45188	0	61837.2	0	643590	557662	30310.6	47300.9	120306	1.46358e+06	69208.7	73159.6	0	0
L-cis-3-Amino-2-pyrrolidinecarboxylic acid	0.763041	3.26376e+06	2.14396e+06	4.18716e+06	5.0253e+06	551925	4.35394e+06	1.82713e+07	2.96674e+06	8.28581e+06	892065	2.13974e+06	2.96659e+06	2.59535e+06	1.17643e+06	1.33398e+06	1.18742e+06	2.77602e+06	848623	2.3445e+06	4.13007e+06	4.65699e+06	1.28358e+06	9.16818e+06	4.14967e+06	6.7655e+06	4.31081e+06	8.42593e+06	1.55237e+06	7.44348e+06	966864	4.18906e+06	3.59552e+06	4.29634e+06	2.70569e+06	894095	5.21024e+06	3.52221e+06	2.44719e+06	2.63076e+07	1.45955e+07	6.7884e+06	5.20818e+06	1.18584e+07	1.13456e+07	3.27487e+06	1.21854e+07	1.45821e+06	1.62805e+06
Cryptochlorogenic acid	0.761154	0	0	0	0	0	0	504841	0	74023.2	0	0	0	0	9483.35	0	0	0	0	0	0	623949	0	1.67039e+07	0	421108	0	7.54909e+06	0	146788	0	382548	0	0	0	0	99329.8	63575.5	0	606523	322527	0	0	126885	426569	96096.2	89890.5	0	0
4-Acetylbutyrate	0.760373	1.04992e+08	5.07599e+07	1.59527e+08	1.07128e+08	2.80196e+07	1.709e+08	9.70776e+08	1.98922e+08	5.41889e+07	2.13456e+07	1.03795e+08	5.27281e+07	6.72436e+07	8.52384e+07	5.8435e+07	2.899e+07	6.20713e+07	2.09305e+07	4.56463e+07	1.60049e+08	2.44585e+08	1.68826e+07	6.93573e+09	1.57121e+08	1.30915e+08	5.59298e+07	1.29802e+09	7.16513e+07	1.00806e+07	3.19604e+07	3.77975e+07	1.22387e+08	1.26192e+08	2.68722e+07	6.43944e+07	2.68371e+07	9.41118e+07	2.58718e+07	8.83125e+08	4.79691e+08	7.1872e+07	8.7583e+07	2.89288e+08	1.00948e+09	1.80497e+08	1.60389e+08	6.76889e+07	6.49199e+07
5-Hydroxy-4-methoxy-3-methyl-2,6-canthinedione	0.759948	144762	0	126347	179328	0	145628	2.32009e+06	345037	1.91068e+06	0	0	23745.7	177090	0	0	0	213970	0	0	534427	1.37762e+06	0	3.28401e+06	299377	946344	44749.7	4.05929e+06	32638.6	391569	0	0	254887	64970.5	404247	0	1.24862e+06	388091	0	1.25201e+06	823871	34547.5	53413.1	942434	1.96424e+06	595071	434882	0	0
Asparaginyl-Proline	0.75973	0	0	0	0	56120.3	1.07781e+06	1.14616e+07	1.12231e+06	3.57234e+06	298497	0	0	0	411958	280748	0	0	38438.5	0	3.35486e+06	9.94647e+06	0	254854	417812	0	209876	226198	0	73062.4	52350.8	0	0	0	2.50543e+06	42275.3	0	0	0	2.7884e+06	1.9826e+06	1.22281e+06	8.38767e+06	3.36053e+06	2.62125e+06	0	414089	70635.1	54295.5
Austalide D	0.757934	0	0	0	0	0	0	0	0	1.04137e+06	0	0	0	0	0	1.31041e+06	0	0	0	0	0	0	155112	0	0	56997.8	0	0	0	0	0	0	0	0	0	0	0	0	0	0	0	0	0	0	0	0	8.69104e+06	0	0
2-(1-Pentenyl)furan	0.754678	7.78481e+06	7.21159e+06	1.14746e+07	7.95291e+06	4.74266e+06	8.39783e+06	9.81078e+06	2.60218e+06	8.46271e+06	5.92923e+06	6.26409e+06	6.24811e+06	6.95254e+06	1.04667e+07	1.72539e+06	7.56695e+06	5.53401e+06	2.26819e+06	1.01267e+07	4.9621e+06	9.88381e+06	6.56032e+06	1.93395e+07	4.26452e+06	7.212e+06	4.08321e+06	8.27821e+06	7.12801e+06	1.0741e+07	5.16746e+06	7.22159e+06	8.68776e+06	8.50014e+06	7.76119e+06	9.49079e+06	6.20111e+06	9.05017e+06	6.4958e+06	4.62104e+06	7.45965e+06	1.06348e+06	4.50778e+06	7.53498e+06	8.51402e+06	9.13352e+06	3.5717e+06	7.21021e+06	7.23639e+06
Oxypinnatanine	0.75388	345917	282643	145970	174523	395772	292827	902491	319215	579704	301943	273683	228251	185136	190920	229488	255915	179510	322025	167369	209305	1.0913e+06	194037	7.3145e+06	170519	348067	145159	6.05211e+06	182962	360726	509880	147172	454892	158396	279563	257357	769278	309707	182037	3.51773e+06	1.01336e+06	218204	161509	796758	1.11292e+06	337095	314086	209229	187400
Proline betaine	0.753216	6.47431e+06	4.71907e+06	3.82093e+06	3.8276e+06	1.8623e+06	6.28912e+06	1.07189e+07	4.88934e+06	2.46329e+06	5.13361e+06	3.1885e+06	1.354e+07	2.85193e+06	1.73888e+07	1.73377e+06	1.91157e+06	3.30275e+06	5.58866e+06	1.92387e+06	6.51956e+06	2.04869e+06	6.24997e+06	1.96337e+07	7.41406e+06	4.61831e+06	2.35095e+06	4.88918e+06	1.82888e+07	2.80904e+06	1.63763e+06	4.12172e+07	3.77516e+06	5.80699e+06	4.91266e+06	1.18083e+07	7.36108e+06	2.43138e+07	2.21512e+06	1.22569e+07	8.93994e+06	7.39388e+06	1.16493e+07	1.35513e+07	1.17552e+07	5.32133e+07	8.12221e+06	1.9652e+06	1.79683e+06
Capric acid	0.75206	3.22682e+07	4.11277e+07	2.98323e+07	3.87554e+07	2.62447e+07	2.97851e+07	1.49572e+07	2.31421e+07	1.8151e+07	3.55686e+07	3.94638e+07	2.41076e+07	1.88172e+07	3.98852e+07	2.78971e+07	2.80772e+07	2.7983e+07	2.26618e+07	3.12264e+07	3.4236e+07	1.44417e+07	2.95262e+07	2.95854e+06	3.14081e+07	2.48802e+07	2.58055e+07	1.39974e+07	2.91184e+07	2.19887e+07	3.92153e+07	3.14253e+07	2.72975e+07	2.7289e+07	2.30301e+07	3.79748e+07	3.10614e+07	3.04477e+07	2.78248e+07	8.32514e+06	1.90664e+07	2.12484e+07	2.29172e+07	1.21896e+07	2.03623e+07	2.14388e+07	2.95349e+07	3.92207e+07	3.09951e+07
Alpha-Hydroxyisobutyric acid	0.751445	1.76989e+07	4.22641e+07	2.42461e+07	2.03357e+07	2.11713e+06	3.11929e+07	2.09993e+08	4.57216e+07	7.17633e+07	8.3998e+06	2.35382e+07	1.79087e+07	2.85244e+07	9.02945e+06	3.74737e+07	8.59924e+06	1.65886e+07	1.27771e+07	1.27857e+07	3.63098e+07	2.15142e+08	9.00968e+06	7.91476e+08	8.01634e+07	5.14169e+07	1.78591e+07	3.47046e+08	2.4364e+07	4.26441e+07	1.81616e+07	1.25795e+07	2.18904e+07	2.03353e+07	2.1621e+07	1.93023e+07	3.95019e+07	2.29098e+07	6.15876e+07	4.0908e+08	3.53308e+07	4.10356e+07	2.38568e+07	7.1527e+07	1.52688e+08	4.02287e+07	6.15166e+07	2.37918e+07	4.92758e+07
N-Lactoyl ethanolamine	0.750785	1.70129e+07	4.31537e+07	1.20538e+07	2.92917e+07	3.12672e+07	3.41296e+07	2.25987e+07	2.83138e+07	3.95864e+08	1.0735e+07	1.8142e+07	1.73833e+07	3.20457e+07	1.16001e+08	9.35581e+06	1.242e+07	1.32569e+07	6.69215e+06	6.82984e+07	4.21675e+07	6.35676e+07	3.31955e+07	1.90194e+07	5.19824e+07	2.01792e+07	2.05395e+07	1.99567e+07	9.437e+06	2.82153e+07	4.6345e+06	1.59577e+08	7.34966e+06	1.1469e+07	1.9874e+07	7.01164e+06	1.84586e+07	3.29874e+07	2.23159e+08	5.79652e+07	2.21652e+08	6.04251e+07	1.60767e+07	3.17496e+07	4.50524e+07	2.70308e+07	6.40697e+07	2.24508e+08	1.366e+07
Apigenin 7-sulfate	0.750448	573113	1.34336e+06	225040	0	439832	1.49185e+06	5.63172e+06	213498	115967	716195	0	0	704089	439999	107932	815447	0	170403	4.2672e+06	129677	1.61516e+06	296320	511471	66244.5	3.54723e+06	416161	62087.7	463429	615102	163290	0	220989	95352	56828.9	253228	4.60191e+07	1.13238e+06	109247	0	0	21823.4	1.34571e+06	368063	6.47092e+06	836838	64965.8	225855	0
4-Hydroxy-1-(3-pyridinyl)-1-butanone	0.749476	1.92438e+06	2.44704e+06	1.78561e+06	2.345e+06	2.64287e+06	2.59795e+06	7.88799e+06	5.21889e+06	6.62458e+06	1.868e+06	1.4699e+06	2.08809e+06	3.05595e+06	1.79264e+06	2.36427e+06	1.77526e+06	2.24318e+06	1.71577e+06	1.57339e+06	2.22602e+06	6.235e+06	2.1141e+06	1.19674e+07	3.57913e+06	2.72868e+06	2.93281e+06	5.84606e+06	1.71879e+06	3.19322e+06	1.55409e+06	2.70192e+06	1.82605e+06	2.04576e+06	2.05727e+06	1.05571e+06	2.39857e+06	1.95672e+06	1.65537e+06	7.38662e+06	2.46492e+06	2.61081e+06	2.39129e+06	3.87773e+06	3.14675e+06	1.39147e+06	3.94381e+06	2.16321e+06	1.59245e+06
5-HEPE	0.749343	0	0	464945	1.0105e+06	27421.9	0	1.80784e+06	193141	92410.1	34987.7	0	77513.5	1.45973e+06	15153.7	0	0	2.55952e+06	0	89440.2	359063	1.96557e+06	0	7.43906e+06	0	3.10439e+06	0	303642	0	1.90994e+06	0	0	0	29699.6	269192	226817	0	49544	70057.9	356433	56088.7	0	175711	2.2138e+07	662435	2.03176e+06	248239	0	23097.6
2-O-(5,8,11,14,17-Eicosapentaenoyl)-1-O-hexadecylglycero-3-phosphocholine	0.748993	29395	93624.4	23652.7	143381	0	729510	0	172605	228932	197658	139456	15256.1	92741.5	0	0	138430	100914	122086	0	0	0	0	0	60528.8	258230	14362.5	0	294782	191421	670396	15814.1	391986	0	564305	837144	26104.2	360231	0	0	291217	25352.6	246327	1.03038e+06	0	1.15732e+06	0	15650.5	0
(2S,4S)-Pinnatanine	0.748655	1.55556e+06	1.83694e+06	1.57625e+06	1.41101e+06	1.77925e+06	1.98857e+06	789040	2.27919e+06	2.66167e+06	1.65306e+06	1.674e+06	1.72171e+06	1.8717e+06	1.49616e+06	1.91741e+06	1.38848e+06	1.39552e+06	1.50848e+06	1.81085e+06	1.70458e+06	1.70652e+06	1.31426e+06	2.05742e+06	1.85419e+06	2.08991e+06	1.63585e+06	833534	1.9905e+06	1.47408e+06	1.8093e+06	1.36158e+06	1.39454e+06	1.93149e+06	2.10589e+06	1.81545e+06	1.5676e+06	2.18356e+06	1.00773e+06	1.47429e+06	1.60853e+06	1.97005e+06	1.16057e+06	2.12358e+06	1.32769e+06	1.15347e+06	2.26089e+06	1.67669e+06	2.08608e+06
4-Ethyl-5-pentyloxazole	0.74858	2.14256e+06	1.8369e+06	4.37729e+06	3.84314e+06	1.57846e+06	2.57849e+06	2.5785e+06	1.16816e+06	2.4164e+06	2.12626e+06	4.20743e+06	3.71229e+06	3.03132e+06	3.12216e+06	1.98852e+06	1.86791e+06	2.08414e+06	2.35607e+06	4.76491e+06	3.17329e+06	2.51849e+06	1.50183e+06	5.86917e+06	2.59197e+06	3.36459e+06	2.17577e+06	3.83774e+06	2.10741e+06	3.22164e+06	1.29046e+06	1.49658e+06	2.15558e+06	2.07058e+06	3.03243e+06	3.44508e+06	3.23569e+06	3.11689e+06	2.89704e+06	2.04181e+06	4.09781e+06	2.29872e+06	2.14768e+06	3.66479e+06	3.26481e+06	3.05171e+06	2.80267e+06	3.58269e+06	3.73256e+06
Argpyrimidine	0.748497	0	0	0	0	0	15572.2	1.57692e+06	1.35307e+06	258524	0	0	0	0	92604.2	0	27064.4	101895	0	0	0	2.06452e+07	0	803011	0	804355	0	3.59319e+06	0	531960	0	491496	0	61829.2	426499	0	142046	265756	0	2.5597e+07	265208	0	0	349978	1.4816e+06	181416	33237.7	0	0
xi-3-(4-Isopropylphenyl)-2-methylpropanal	0.746501	519027	657586	749099	671150	2.25383e+06	837317	1.09694e+06	3.40447e+06	1.76428e+06	907593	1.55709e+06	2.36769e+06	2.17236e+06	1.2778e+06	1.02498e+06	685747	1.03726e+06	2.55713e+06	2.57775e+06	1.4789e+06	732558	599883	858475	651533	838111	432293	1.18167e+06	210480	2.68783e+06	475737	678751	1.02066e+06	969706	1.58227e+06	673615	862689	666369	2.13407e+06	1.80084e+06	1.23755e+06	501463	884972	1.60107e+06	902099	599959	1.64566e+06	671209	964972
Bergaptol	0.745788	687952	0	471306	243030	15048.1	374981	2.54917e+06	751818	1.45413e+06	0	250900	212668	456420	12512.9	183648	0	373503	0	239338	548769	6.95637e+06	0	3.89583e+06	267750	1.24853e+06	186544	6.61506e+06	0	2.2787e+06	0	367125	786495	0	515646	45341.4	1.80546e+06	429064	0	3.10438e+06	2.70555e+06	405350	161745	3.17483e+06	2.93257e+06	1.80409e+06	901166	117397	0
Petroselinic acid	0.7455	7.0017e+06	6.2328e+06	5.42281e+06	4.68033e+06	4.68647e+06	6.09124e+06	1.61e+07	4.75574e+06	6.59507e+06	7.04466e+06	5.24966e+06	5.41057e+06	5.31053e+06	2.93981e+06	5.24864e+06	5.46953e+06	5.22411e+06	5.08889e+06	5.21892e+06	5.04809e+06	6.2144e+06	3.80054e+06	5.75846e+06	6.08381e+06	9.27535e+06	4.55471e+06	6.95543e+06	6.17399e+06	6.27336e+06	5.90414e+06	6.09165e+06	6.34669e+06	5.94849e+06	7.2765e+06	8.08824e+06	5.96311e+06	3.95734e+06	4.79407e+06	7.46882e+06	6.50748e+06	4.52859e+06	4.92617e+06	6.21053e+06	6.98291e+06	6.25745e+06	5.47745e+06	4.91198e+06	5.78738e+06
3-Methyldioxyindole	0.745142	4.02874e+06	1.48004e+06	1.87015e+06	843378	750256	6.19086e+06	5.48983e+06	6.66661e+06	1.18141e+07	955304	2.88975e+06	793064	2.9816e+06	3.80362e+06	2.83092e+06	765672	3.95971e+06	1.5152e+07	1.41117e+06	2.94408e+06	2.09755e+07	1.99949e+06	2.6647e+07	7.25876e+06	5.28029e+06	979245	1.51016e+07	3.21008e+06	5.28246e+06	2.15724e+06	2.07972e+06	5.03467e+06	3.55632e+06	1.15392e+06	2.36407e+06	3.97876e+06	1.05028e+06	456917	4.98493e+06	3.40069e+07	1.82956e+06	4.61776e+06	6.37312e+06	1.28591e+07	6.00101e+06	0	2.70213e+06	995016
Oleamide	0.743955	1.92059e+06	1.22758e+06	256940	2.10046e+06	338197	2.06772e+07	1.06232e+06	899861	3.02001e+06	4.37969e+06	3.54182e+06	526874	2.09374e+06	1.24326e+06	638962	2.82023e+06	1.55082e+06	3.31524e+06	525995	353690	710344	24777.4	1.25328e+06	1.2914e+06	1.40642e+06	1.39816e+06	968523	8.77644e+06	2.18309e+06	4.25112e+06	493540	2.24619e+06	336116	3.92414e+06	2.88352e+07	2.13252e+06	7.79165e+06	225308	504892	6.12247e+06	642755	2.45403e+06	4.11844e+06	788466	1.16826e+07	4.09562e+06	502942	458682
Gluconic acid	0.742675	148503	837422	84071.5	476519	451895	762931	4.91058e+06	574446	628740	485289	497241	565549	577267	7.85283e+06	484924	473445	478328	591191	579000	437101	3.15749e+06	512691	2.03217e+08	952834	792156	382484	2.55089e+07	652091	944519	486882	1.19765e+07	733796	475052	780489	665102	428343	1.97239e+06	396914	3.49721e+06	1.63927e+06	521022	462824	2.35523e+06	2.92583e+06	265077	1.61948e+06	511382	626348
Aldehydo-D-xylose	0.741873	1.19422e+06	1.26694e+06	1.29106e+06	1.03279e+06	1.2263e+06	1.22053e+06	1.04488e+08	1.4014e+06	1.30698e+07	1.59214e+06	1.35212e+06	1.45286e+06	1.08197e+06	2.72213e+06	1.82286e+06	917897	1.39728e+06	1.62753e+06	1.42023e+06	1.27575e+06	1.20925e+08	1.21537e+06	3.07995e+08	584671	2.99332e+06	1.53269e+06	1.21974e+08	1.31374e+06	8.57278e+06	1.57998e+06	3.10128e+06	1.42873e+06	1.07006e+06	1.21789e+06	1.52017e+06	3.94301e+06	1.08524e+06	1.47848e+06	6.86648e+07	2.02381e+07	893901	1.0524e+06	1.30685e+07	9.84652e+07	3.20063e+06	2.27519e+07	1.70261e+06	1.31277e+06
(Â±)-2,2'-Iminobispropanoic acid	0.74063	1.5622e+07	3.83481e+06	5.83529e+06	1.16423e+07	1.71622e+06	602058	1.09341e+06	1.59269e+06	3.44574e+07	2.58965e+06	894596	1.11305e+07	6.66783e+06	1.40571e+06	1.7717e+06	1.83969e+06	2.23503e+06	3.67554e+06	1.1575e+06	5.85023e+06	5.5728e+06	1.11789e+06	2.59513e+06	2.07683e+06	1.37969e+07	2.07793e+07	931263	3.08068e+06	2.924e+07	2.63983e+06	2.37606e+06	1.76572e+06	6.2641e+06	9.35628e+06	584867	3.2059e+06	1.6679e+07	1.41252e+07	997048	3.25867e+06	5.33924e+06	5.19109e+06	3.69201e+07	5.11449e+06	5.65052e+06	1.0094e+07	7.03382e+06	2.20862e+06
N-Acetyldopamine	0.740459	3.06697e+06	313922	258050	944775	28354.2	765043	1.87124e+06	2.66921e+06	1.86472e+06	622252	279039	481714	341271	25806.6	343029	222008	393062	219802	394493	460809	3.71828e+06	152382	3.02139e+08	668795	2.05254e+06	207525	9.56296e+06	253406	2.79933e+06	137479	245679	502337	5.1884e+06	1.07638e+06	565741	1.77667e+06	1.55739e+06	331599	3.95745e+06	2.74114e+06	1.30929e+06	392285	3.50795e+06	6.8972e+06	2.26674e+06	1.81844e+06	1.34327e+06	1.56844e+06
D-Erythroascorbic acid 1'-a-D-glucoside	0.738696	2.83496e+06	1.68174e+06	3.14058e+06	2.29492e+06	195748	4.49179e+06	963966	4.83867e+06	5.30177e+06	291949	4.69774e+06	4.99658e+06	2.05674e+06	361220	3.84154e+06	633210	3.06075e+06	946981	4.93497e+06	6.10944e+06	1.79796e+06	107855	0	4.70593e+06	3.26825e+06	1.30989e+06	559876	3.15486e+06	5.39217e+06	413387	2.71859e+06	4.04207e+06	5.38885e+06	3.81643e+06	1.45715e+06	2.87848e+06	1.54386e+06	6.33931e+06	2.11034e+06	1.67241e+06	4.38917e+06	4.29592e+06	2.19599e+06	2.05505e+06	5.96006e+06	5.98561e+06	2.82136e+06	2.12478e+06
D-Xylulose	0.738641	2.17018e+06	384578	920649	1.08602e+06	534740	1.77597e+06	2.40828e+07	1.48965e+06	6.66841e+06	402435	1.16988e+06	767071	904402	899140	674837	835424	942466	796912	687864	1.20076e+06	6.02073e+07	892726	2.92955e+07	1.60144e+06	2.55088e+06	544889	3.36893e+07	810929	4.01159e+06	459282	1.67663e+06	1.15805e+06	628787	1.62114e+06	616961	3.12563e+06	3.79441e+06	707782	1.25156e+06	8.92229e+06	3.77733e+06	982702	6.762e+06	1.74379e+07	5.46195e+06	8.19375e+06	574253	599517
5,7-Dimethoxyisoflavone	0.736587	497775	317679	111432	280950	0	282149	2.57723e+06	270547	3.77466e+06	17365.4	274971	216629	1.49716e+06	988637	221519	105813	184514	133014	164941	281096	2.11014e+06	236851	1.0337e+06	848411	782793	37022.4	5.25452e+06	377477	1.21224e+06	326845	5.3176e+06	449753	355397	279884	246443	1.31828e+06	753664	173748	1.30766e+06	3.66427e+06	682597	4.53977e+06	910932	1.13998e+06	2.84877e+06	248683	64391.7	225648
Terephthalic acid	0.736152	3.36933e+07	3.02607e+07	3.967e+07	3.8396e+07	2.72245e+07	3.13197e+07	2.67515e+07	2.96621e+07	2.62304e+07	3.36313e+07	4.23791e+07	3.12922e+07	2.34015e+07	2.51811e+07	3.11535e+07	2.54107e+07	2.71927e+07	3.34096e+07	2.35428e+07	3.11687e+07	4.31306e+07	3.11147e+07	4.93385e+08	3.38884e+07	2.82022e+07	4.47019e+07	7.50293e+07	2.7817e+07	4.68519e+07	2.39387e+07	1.833e+07	2.85857e+07	3.15958e+07	2.73567e+07	2.69922e+07	3.22054e+07	2.8412e+07	3.51222e+07	2.92423e+07	2.52382e+07	3.07974e+07	3.52544e+07	2.54666e+07	2.15433e+07	3.09121e+07	3.45656e+07	3.42153e+07	3.21557e+07
alpha-Methylstyrene	0.735862	3.23322e+07	2.58855e+07	2.33265e+07	4.24062e+07	1.53363e+07	8.50716e+07	2.57074e+07	5.24531e+07	3.51423e+07	2.17955e+07	5.35641e+07	1.31644e+07	2.35743e+07	1.6573e+07	1.13316e+07	1.31959e+07	1.14057e+07	1.4307e+07	2.66186e+07	3.55676e+07	1.18821e+07	1.60949e+07	2.3198e+07	2.0196e+07	2.02835e+07	1.64936e+07	2.69794e+07	7.46011e+06	1.8742e+07	1.37534e+07	1.29018e+07	2.59596e+07	8.36109e+06	2.97539e+07	1.36087e+07	1.09865e+07	1.20224e+07	1.42473e+07	1.57372e+07	9.91945e+06	8.66799e+06	8.81404e+06	1.663e+07	1.51322e+07	1.04056e+07	4.73824e+07	8.12425e+07	2.33995e+07
2-Indolecarboxylic acid	0.735627	2.3648e+07	9.9936e+06	8.45468e+06	2.88212e+07	1.10391e+06	2.86263e+07	2.36288e+07	1.25025e+07	2.68159e+07	1.06522e+07	1.3141e+07	7.53699e+06	1.32006e+07	1.01436e+06	1.17919e+07	1.83524e+07	1.73142e+07	8.90464e+06	1.13038e+07	1.21175e+07	8.42551e+07	3.27814e+06	1.03848e+07	1.3067e+07	2.33967e+07	8.7703e+06	6.4137e+07	1.94997e+07	1.64713e+07	1.60672e+07	2.03205e+07	1.35618e+07	2.19487e+07	3.80729e+07	5.19541e+06	7.5514e+07	3.41287e+07	1.70859e+07	1.17743e+07	9.48286e+07	9.84126e+06	1.05747e+07	2.91252e+07	2.02343e+07	1.93239e+08	8.89223e+06	6.99019e+06	7.69034e+06
Alanyl-Aspartic acid	0.735294	592874	389527	433345	625670	341418	876260	2.80879e+06	492803	1.28739e+06	0	250417	340157	579950	0	304398	0	702377	169831	474541	795222	2.68435e+06	157079	9.13758e+06	365916	934322	231181	2.32182e+06	624268	1.10121e+06	235767	302839	629987	670154	583004	242364	967581	740238	257370	1.52752e+06	1.33403e+06	850578	590350	1.37646e+06	2.09137e+06	1.1006e+06	1.01676e+06	256455	470882
C.I. Solvent Red 80	0.733785	5.50902e+06	2.57842e+06	4.93058e+06	6.31089e+06	81626.4	4.54312e+06	2.27658e+07	2.58922e+06	5.41652e+06	481611	1.89518e+06	1.85544e+06	3.29607e+06	44663.5	977014	5.14762e+06	3.72457e+06	299365	605704	5.99142e+06	2.70658e+07	0	2.23566e+07	2.81956e+07	1.30838e+07	1.52362e+06	1.39288e+07	2.66864e+06	3.52559e+06	553488	7.17105e+06	4.46594e+06	1.69737e+06	5.17767e+06	6.96747e+06	6.39393e+06	1.47348e+07	0	1.54099e+07	1.53554e+07	2.39563e+06	7.48255e+06	4.5206e+07	3.62984e+07	3.6033e+06	3.01469e+06	1.85473e+06	406443
Fagomine	0.733448	7.42761e+06	3.04731e+06	6.28212e+06	6.4626e+06	539986	7.77264e+06	8.45976e+07	8.95149e+06	1.06961e+06	1.26339e+06	2.03237e+06	1.58833e+06	4.60619e+07	1.5155e+06	3.56289e+06	2.8183e+06	5.4078e+06	116752	3.22899e+06	5.57547e+06	6.04459e+07	1.50238e+06	1.38499e+08	1.61582e+07	1.3575e+07	1.79427e+07	1.73561e+07	1.98747e+06	2.21971e+07	1.19757e+06	8.40271e+06	9.65421e+06	1.25381e+06	5.79199e+06	417908	2.05546e+07	1.75182e+06	2.32312e+06	2.49213e+08	6.33616e+07	9.3136e+06	8.0079e+06	2.95691e+07	6.92074e+06	1.33551e+07	1.22477e+07	1.00729e+07	1.71052e+06
N-Gluconyl ethanolamine	0.731922	718483	277199	350317	690589	39295.8	790471	0	0	743870	0	262951	358987	551466	0	190832	100646	421667	54018.8	932821	501732	1.0404e+06	0	530920	755817	1.04459e+06	358952	333203	403181	1.04305e+06	87678.2	341256	214693	311869	1.19531e+06	198369	1.59597e+06	1.19495e+06	192684	151788	92668.6	625975	550531	1.01088e+06	1.26177e+06	1.14278e+06	0	138647	316104
Cohibin C	0.730234	0	39622.5	32087.2	524137	0	1.36124e+06	0	0	306604	222621	40482.7	25897.3	148312	0	0	109839	345034	0	26179	0	0	0	0	32711.8	193873	101045	0	201834	35627.2	390261	36623.3	331019	0	476880	298040	35359.4	570589	22227	0	446105	144020	275674	545448	0	992352	28488.7	0	0
N-Acetylaspartylglutamic acid	0.730191	83326	0	66112.7	0	0	353007	2.06825e+06	288910	991752	0	0	0	76363.5	0	0	0	161397	0	33972.1	60486.4	3.43643e+06	0	1.16887e+06	116546	531365	0	4.07878e+06	0	658422	0	97571.6	134088	0	65624.5	0	569356	110201	0	1.94954e+06	3.02265e+06	96993.8	54174.6	2.90505e+06	1.90148e+06	506766	568874	0	0
Ethyl pentanoate	0.72931	3.77056e+06	2.74211e+06	3.94066e+06	7.19612e+06	4.20789e+06	3.91057e+06	4.60804e+06	6.27113e+06	7.96505e+06	5.70834e+06	3.99835e+06	1.88392e+06	4.15328e+06	4.6286e+06	5.07524e+06	3.91489e+06	4.02927e+06	4.02503e+06	4.04167e+06	5.51522e+06	3.99704e+06	5.19119e+06	1.67018e+06	4.41384e+06	3.21803e+06	4.06823e+06	3.9571e+06	2.71348e+06	2.05965e+06	3.68405e+06	4.25207e+06	4.06345e+06	1.40349e+06	7.00599e+06	3.30326e+06	4.86363e+06	3.83591e+06	4.14142e+06	2.42684e+06	5.46435e+06	2.19754e+06	3.99913e+06	4.34727e+06	5.49975e+06	1.73638e+06	4.31987e+06	4.02587e+06	4.24733e+06
5-(3',5'-Dihydroxyphenyl)-gamma-valerolactone	0.729092	0	1.23513e+07	3.58337e+06	0	0	1.75475e+06	0	1.19532e+07	0	0	0	1.05589e+07	0	0	0	3.40286e+07	1.40777e+06	0	0	0	0	0	0	4.334e+06	0	0	1.93631e+08	0	1.99655e+06	0	0	0	0	0	0	0	1.35436e+07	0	0	0	1.30135e+06	2.48354e+07	755636	0	1.34454e+07	2.18773e+06	0	0
Todatriol glucoside	0.728547	0	0	70313.3	0	632471	0	0	1.22592e+06	99269.5	25224.7	101093	205979	145021	0	129341	0	171489	543573	20613	384009	283637	188229	0	204873	0	471542	0	36979.1	65492.1	286204	0	59391.9	0	0	115142	0	0	24407.2	0	451974	0	262560	77359.8	75993.4	113997	6.5257e+06	0	69020.7
Flusilazole	0.728129	146128	0	0	87300.4	0	0	0	0	0	40576.8	0	51826.9	205376	0	391636	0	99976.4	82432.2	0	82195.5	236006	0	7.36221e+07	0	243733	0	3.62967e+06	0	0	0	0	102574	75085.5	95018.2	27092.1	478829	960808	0	0	0	95781.3	0	73165.5	1.35204e+06	0	500110	0	0
N-(2R-Hydroxypentacosanoyl)-2S-amino-1,3S,4R-octadecanetriol	0.727033	102839	361680	163006	0	0	424543	0	109341	0	248239	93540.5	195584	131537	234627	0	38641.4	50189	429782	122603	56890.4	0	0	0	120721	0	79920.5	0	64080	103593	22814.3	0	0	0	73811.8	89144.6	57712.1	31981.6	244117	0	0	78410	0	147080	54104.7	31629.3	65889.1	177056	0
Edulisin II	0.727001	35840.4	0	0	143661	19015.4	0	95184.8	73038.3	489045	0	0	0	95121.4	19821.5	0	0	86384	0	22937.4	0	266504	0	575469	122182	254137	0	331725	62699.2	127167	0	0	76399.7	0	94707.8	0	178586	0	0	222058	0	78850.2	0	135373	216650	162179	101550	0	0
Oxoadipic acid	0.726448	717985	0	968509	869242	0	679655	5.564e+06	907789	3.24266e+06	0	2.5195e+06	225398	906648	2.15957e+06	474325	0	2.7112e+06	0	781994	0	7.88637e+06	0	9.3347e+06	1.09743e+06	4.87502e+06	0	6.63759e+06	0	6.06128e+06	0	0	1.85682e+06	1.15008e+06	2.66761e+06	0	4.11072e+06	0	531177	6.49366e+06	567109	358853	922696	4.54699e+06	1.11828e+07	4.44641e+06	1.58191e+06	448892	1.51894e+06
Ethyl 2-furanyl diketone	0.726394	785768	568499	667860	622985	535188	997721	2.53656e+06	890639	539047	394046	499326	629221	547612	604304	509074	525779	712659	203418	525588	646788	2.99795e+06	511578	1.0199e+06	823108	1.07194e+06	480690	1.58379e+06	557269	1.17144e+06	435231	1.62715e+06	497900	816212	841695	562376	1.78932e+06	1.15913e+06	591751	8.41535e+06	1.87164e+06	874161	660970	2.04261e+06	3.44022e+06	1.05371e+06	1.0282e+07	677912	351217
2-(Ethylamino)-4,5-dihydroxybenzamide	0.725969	1.30851e+07	4.84959e+06	6.57709e+06	1.65735e+07	1.09604e+06	8.2346e+06	1.92795e+07	8.82419e+06	3.04892e+07	2.31208e+06	3.11715e+06	3.65637e+06	4.71393e+06	1.62259e+06	6.19189e+06	2.51589e+06	1.3454e+07	3.37326e+06	8.78903e+06	9.08513e+06	3.71295e+07	813472	8.64163e+06	8.11148e+06	1.59705e+07	1.3294e+07	2.7754e+07	3.58303e+06	2.50916e+07	3.05474e+06	4.49945e+06	8.80956e+06	9.69555e+06	7.9608e+06	5.29778e+06	1.0651e+07	4.97866e+06	9.1846e+06	6.53721e+07	3.16471e+07	1.07796e+07	7.09653e+06	1.72533e+07	2.69618e+07	2.71035e+07	2.86043e+07	3.28487e+06	1.57634e+06
2-Ketobutyric acid	0.725243	1.7181e+06	524496	877111	575983	0	1.67472e+06	3.69315e+07	1.02877e+07	2.12866e+07	110296	456390	545659	495856	561653	129868	269578	1.09431e+06	152061	427546	1.77649e+06	1.35781e+07	481323	4.50603e+07	1.02215e+06	2.74744e+06	374849	1.78302e+07	339022	1.41827e+07	273535	270286	2.43912e+06	1.8663e+06	1.8142e+06	587479	4.78381e+06	2.07771e+06	138451	2.287e+07	1.5677e+07	3.14836e+06	965635	3.6225e+07	2.2183e+07	4.02331e+06	2.34841e+07	1.31351e+06	142035
5-Nitro-2-propoxyaniline	0.723992	3.83656e+06	787213	1.78907e+06	3.78954e+06	434293	2.50077e+06	5.18507e+06	3.67741e+06	9.06795e+06	220372	1.25485e+06	697183	1.70287e+06	458281	1.50708e+06	622730	1.9374e+06	888481	2.92495e+06	2.16379e+06	1.45753e+07	312133	1.30442e+06	2.14006e+06	4.11209e+06	3.39509e+06	1.06218e+07	893855	5.57394e+06	773778	1.30606e+06	2.44941e+06	2.49029e+06	2.82829e+06	1.08423e+06	3.98259e+06	1.07114e+06	2.41129e+06	1.96891e+07	8.82858e+06	3.46345e+06	1.62508e+06	5.56124e+06	9.51692e+06	8.23552e+06	8.4907e+06	719623	630022
5-Methoxysalicylic acid	0.723313	1.92084e+07	4.00843e+07	1.72857e+07	2.51518e+07	3.83694e+07	1.20336e+07	9.88624e+06	2.69093e+07	6.39e+06	3.04081e+07	1.15016e+07	2.20299e+07	2.34617e+07	3.20153e+07	2.45598e+07	3.22777e+07	2.88433e+07	2.18541e+07	1.9371e+07	1.82752e+07	3.25055e+07	3.16069e+07	3.09192e+07	1.37614e+07	2.10949e+07	2.24364e+07	884580	4.51255e+07	3.20835e+07	8.98022e+07	4.99939e+07	3.53035e+07	1.361e+07	3.68972e+07	3.97479e+07	1.14634e+07	2.6043e+07	1.89242e+07	3.95031e+07	7.12564e+07	1.77344e+07	1.36738e+07	1.61372e+07	1.29116e+07	6.57696e+06	1.14945e+07	3.00716e+07	2.00453e+07
1-Isothiocyanato-7-(methylsulfinyl)heptane	0.720626	7.8453e+06	2.78153e+06	5.01292e+06	5.57055e+06	612611	6.96548e+06	3.44382e+06	1.95778e+06	6.13755e+06	324873	3.78482e+06	2.00869e+06	2.97087e+06	103508	1.60807e+06	1.12246e+06	4.71616e+06	589065	4.28717e+06	3.36375e+06	2.27543e+06	221665	5.97463e+06	2.60533e+06	9.33239e+06	1.99897e+06	5.43988e+06	2.75657e+06	1.11858e+07	1.16399e+06	2.55892e+06	3.74999e+06	2.91374e+06	4.5159e+06	1.07443e+06	6.78589e+06	6.94638e+06	3.3785e+06	1.9666e+06	1.25023e+06	5.8389e+06	4.36092e+06	6.87105e+06	1.92286e+06	8.72383e+06	1.55048e+06	2.18301e+06	578284
Orotic acid	0.719217	5.55498e+06	4.12017e+06	4.16584e+06	3.89202e+06	3.66687e+06	1.29487e+07	1.3266e+07	2.20004e+07	1.94576e+07	3.08454e+06	6.41601e+06	4.13112e+06	2.91385e+06	4.14434e+06	3.25003e+06	3.90005e+06	3.56048e+06	7.17454e+06	3.38119e+06	7.83339e+06	6.02637e+07	3.59245e+06	1.32604e+08	1.60045e+07	4.6965e+07	3.11454e+06	2.66899e+07	4.86046e+06	5.67797e+06	3.80127e+06	4.78745e+06	3.2355e+06	1.00811e+07	6.41165e+06	3.70208e+06	9.62519e+06	4.10025e+06	5.28361e+06	1.91666e+07	5.25762e+07	1.0738e+07	6.51311e+06	1.81778e+07	3.60358e+07	1.40631e+07	1.03345e+07	3.82596e+06	3.2288e+06
Gluconolactone	0.719135	5.13724e+06	6.39639e+06	1.48614e+07	2.49051e+07	2.94284e+06	4.93589e+07	8.21793e+07	9.95529e+06	1.16317e+08	2.34233e+06	2.13722e+07	1.36875e+07	2.08963e+07	2.37035e+07	7.1128e+06	2.11006e+06	1.70311e+07	2.63274e+06	2.40577e+07	9.9288e+06	2.60935e+08	1.06427e+06	1.67437e+08	2.39979e+07	7.75235e+06	8.33648e+06	1.41336e+08	3.86764e+07	9.11038e+07	3.93608e+06	1.45752e+07	4.31492e+07	1.00358e+07	2.78656e+07	6.78434e+06	8.49233e+07	2.42597e+06	9.20791e+06	6.78147e+07	1.72061e+08	3.33185e+07	1.55183e+07	1.28155e+08	8.39578e+07	1.13275e+08	7.07932e+07	1.14543e+07	3.15534e+06
Questiomycin A	0.719132	2.97487e+06	1.60686e+06	423532	936189	0	2.47913e+06	5.47789e+06	6.21597e+06	5.05577e+06	0	535527	1.38021e+06	266407	0	190757	139731	204035	286327	926571	864674	9.4615e+06	0	2.67949e+06	1.7044e+06	9.0898e+06	281003	1.39882e+07	682669	5.66025e+06	0	558592	2.12236e+06	783723	919956	0	1.30047e+06	1.89459e+06	666804	6.96548e+06	9.20492e+06	3.19851e+06	1.8326e+06	4.80115e+06	7.40275e+06	6.29259e+06	7.57464e+06	206896	38986.1
N-Formyl-L-methionine	0.718969	444607	375752	827076	2.12456e+06	169470	572284	3.25788e+07	310183	978212	272435	76438.2	364403	4.52054e+06	0	161686	1.3087e+06	233012	122440	136419	2.98394e+06	2.17767e+06	205838	1.90261e+08	1.16895e+06	2.28411e+06	590849	9.55524e+06	176965	1.41128e+06	108629	258301	1.44351e+06	173908	1.20444e+07	681676	386148	2.40068e+06	251665	8.2133e+06	4.40236e+06	773231	627715	2.11897e+07	2.20024e+06	947740	1.96584e+06	57872.1	134289
1-nitrosonaphthalene	0.718462	4.05497e+06	866346	4.64816e+06	7.82399e+06	1.50765e+06	4.2723e+06	3.14777e+07	2.47413e+06	1.78928e+07	1.60651e+06	1.95798e+06	588061	2.23619e+06	1.75011e+06	1.63377e+06	2.03267e+06	2.327e+06	2.27034e+06	2.67416e+06	2.36915e+06	1.86457e+07	3.16692e+06	1.11655e+07	4.47879e+06	1.81049e+07	2.6405e+06	1.71111e+07	2.22777e+06	5.87213e+06	2.25869e+06	4.3356e+06	7.42392e+06	1.47495e+07	5.27974e+06	2.58182e+06	1.01815e+07	3.23457e+06	2.21171e+06	7.43406e+06	2.536e+07	5.97421e+06	3.09069e+06	2.74723e+07	1.25477e+07	6.51875e+06	1.52292e+07	777637	2.29051e+06
3-Amino-2-piperidone	0.716198	4.65321e+06	1.66407e+06	5.38583e+06	4.18347e+06	651846	3.49406e+06	1.36905e+07	3.16727e+06	6.9767e+06	863632	2.57248e+06	1.98994e+06	2.82737e+06	1.6962e+06	2.32181e+06	1.76209e+06	3.56701e+06	730541	2.06328e+06	3.48875e+06	3.42528e+07	871380	1.02775e+07	5.78022e+06	4.93606e+06	1.88049e+06	2.78232e+07	1.44868e+06	1.15547e+07	1.15441e+06	4.93881e+06	3.82178e+06	2.69763e+06	4.92399e+06	2.09715e+06	8.20598e+06	2.00739e+06	1.41504e+06	1.44582e+07	1.90571e+07	7.24521e+06	3.98112e+06	1.19512e+07	7.56454e+06	6.38506e+06	9.76327e+06	1.47172e+06	1.49851e+06
(E,E)-Piperlonguminine	0.716094	468865	552753	730816	850140	347432	652032	8.12899e+07	1.40502e+06	9.04161e+06	748928	0	0	251950	389402	161285	0	228890	0	0	256187	1.68313e+06	60442.3	1.28298e+08	198516	784135	178552	5.6089e+06	337399	1.43713e+06	121225	98715.5	243482	0	1.24807e+06	129714	213293	247612	0	3.653e+07	5.33874e+06	45883	269428	303806	3.39055e+06	4.00477e+06	341507	12598	261728
Dipiperamide E	0.712901	0	0	0	0	382048	0	76059.5	2.4912e+06	390210	0	0	0	0	0	1.18569e+06	0	0	0	0	33442.3	7.92304e+06	127328	0	0	40444.6	0	0	0	0	0	0	0	291174	0	0	0	0	26186.3	0	115300	0	0	0	0	0	3.36952e+06	0	0
4-Propylphenol	0.712823	4.72746e+06	5.75334e+06	4.67743e+06	4.32972e+06	4.01469e+06	5.01889e+06	4.3098e+06	5.5272e+06	4.59435e+06	4.31544e+06	3.44901e+06	4.27602e+06	4.07809e+06	5.90944e+06	4.67382e+06	4.5773e+06	4.36715e+06	3.62542e+06	5.66889e+06	4.64602e+06	3.44519e+06	3.95979e+06	2.18245e+06	4.33444e+06	4.62469e+06	2.88666e+06	3.35348e+06	3.48006e+06	5.05719e+06	4.56469e+06	4.54096e+06	4.98693e+06	4.16799e+06	5.36271e+06	4.48939e+06	4.82098e+06	3.70439e+06	4.00572e+06	3.78938e+06	4.62118e+06	4.41752e+06	4.53054e+06	3.34654e+06	4.06583e+06	4.17648e+06	5.7695e+06	2.9344e+06	4.06152e+06
Leucinic acid	0.712222	3.0804e+06	682465	1.07561e+06	4.67539e+06	0	0	5.48317e+07	4.10883e+07	3.70805e+07	0	3.88879e+06	4.28871e+06	0	1.23837e+06	2.86791e+06	1.50948e+06	3.26647e+06	0	5.36218e+06	2.89436e+06	3.02031e+07	0	3.45599e+07	1.12747e+07	0	0	4.94411e+07	1.7642e+06	3.70507e+07	1.10761e+06	5.57701e+06	1.36374e+07	3.93416e+06	4.85671e+06	1.98233e+06	7.88869e+06	9.92258e+06	4.18207e+06	5.49296e+07	5.92883e+07	4.45751e+06	1.68648e+07	1.44837e+07	4.02325e+07	5.68375e+06	2.2787e+07	0	685880
1-(4-Methoxyphenyl)-1-penten-3-one	0.712162	451340	193893	514248	937205	356857	708818	2.98708e+06	1.1176e+06	4.32243e+07	0	595637	2.09945e+06	281875	0	289075	333547	640796	49384.6	147286	302454	2.48383e+06	97453	2.32633e+06	2.12009e+06	1.10911e+06	253995	5.4092e+07	418149	1.94085e+07	96918.4	436935	502286	207595	458037	744794	816979	1.25204e+06	393670	6.53008e+07	1.07379e+06	844447	832496	3.95018e+07	9.57551e+07	825677	1.30813e+07	374353	111861
L-Coprine	0.711901	7.21698e+06	3.28593e+06	5.74563e+06	6.85904e+06	145960	6.44176e+06	1.79675e+07	6.86796e+06	1.14474e+07	1.91993e+06	4.0155e+06	3.01254e+06	6.77936e+06	222675	2.45955e+06	1.41483e+06	4.23758e+06	1.63087e+06	4.27575e+06	5.6533e+06	1.88862e+06	698037	2.48262e+07	3.45077e+06	4.80684e+06	3.00089e+06	1.24636e+07	3.1997e+06	6.86206e+06	2.7629e+06	3.70078e+06	3.62109e+06	7.43134e+06	4.54724e+06	2.36151e+06	1.15561e+07	8.00123e+06	2.90774e+06	1.34959e+07	1.2014e+07	7.57128e+06	1.03865e+07	1.58533e+07	2.92452e+07	8.46455e+06	1.08884e+07	2.57123e+06	772303
(Â±)-Tryptophan	0.711823	0	0	0	0	0	0	3.64492e+07	0	3.65398e+06	0	0	0	0	0	0	0	0	0	0	0	5.56898e+07	0	3.56778e+08	0	0	0	2.00756e+08	0	0	0	0	0	0	0	0	0	0	0	1.84013e+07	6.21056e+07	0	0	8.1599e+06	3.69886e+07	0	8.04371e+06	0	0
Tetradecanedioic acid	0.711608	2.40426e+06	644510	695366	1.5137e+06	692060	1.15928e+06	1.39867e+07	2.36907e+06	2.86042e+06	1.08734e+06	932887	1.82683e+06	1.51662e+06	830703	1.42278e+06	5.03871e+06	1.95955e+06	1.14491e+06	4.67255e+06	1.77284e+06	5.94987e+06	803193	1.56561e+07	3.11593e+06	1.76477e+06	2.26974e+06	6.18248e+06	2.56998e+06	2.38734e+06	696873	1.15658e+06	2.86241e+06	1.34181e+06	1.33873e+06	5.10062e+06	2.40041e+06	7.19158e+06	1.2536e+06	6.67174e+06	2.51911e+06	4.04548e+06	1.76798e+06	2.40703e+06	1.06968e+07	2.3234e+06	2.71976e+06	948380	725335
2-Isopropylmalic acid	0.70947	714700	0	379914	471186	0	1.20914e+06	1.0606e+07	1.83368e+06	1.73357e+06	0	200959	240285	270322	0	0	0	579217	0	0	753401	4.00788e+07	0	4.43234e+07	796174	2.17751e+06	207852	1.97889e+07	0	4.03332e+06	0	1.63603e+06	0	187294	521618	0	4.39362e+06	1.14302e+06	0	7.00506e+06	4.04376e+06	1.09479e+06	1.04884e+06	4.28766e+06	6.01012e+06	1.50817e+06	1.80173e+06	207869	0
20-Carboxy-leukotriene B4	0.708276	0	0	0	0	0	0	2.09824e+07	141287	3.94553e+06	0	0	2.54699e+06	0	0	0	0	0	0	0	0	515535	0	0	157471	654898	1.35033e+06	1.01669e+06	3.54917e+06	279939	0	0	0	85153.8	153793	0	464193	381406	1.17023e+06	290656	1.63084e+06	4.05537e+06	0	5.70897e+06	3.55859e+06	0	292781	629510	0
Isoleucyl-Alanine	0.707865	860895	399225	372813	666686	21869.5	825271	1.84349e+06	628342	1.44684e+06	18991.5	196195	236466	609923	184198	343085	100688	638825	69485.7	482373	442537	3.62249e+06	53409.7	2.41561e+06	156751	314797	91998.3	4.03681e+06	119228	1.36613e+06	99214.7	2.05394e+06	471301	440863	544212	165038	1.37038e+06	894079	389540	1.26507e+06	1.74618e+06	764492	487268	2.09615e+06	1.68791e+06	1.39274e+06	569661	198984	88252.9
Phosphocreatine	0.706838	5.47663e+06	1.54413e+06	3.70041e+06	3.39601e+06	2.05684e+06	2.32355e+06	1.31176e+07	4.66941e+07	1.77676e+07	0	9.45831e+06	1.31084e+07	1.7938e+06	2.51059e+06	3.36224e+07	5.0115e+06	8.46236e+06	110928	6.6212e+06	3.74696e+06	1.51821e+07	2.76148e+06	2.29376e+07	1.21822e+08	6.38478e+06	3.95837e+06	4.87864e+07	4.77765e+06	4.94327e+06	281973	4.84526e+06	3.90815e+06	8.05891e+06	2.82989e+06	1.13011e+06	8.64331e+06	1.47671e+07	1.02642e+07	2.47284e+06	5.56041e+06	6.11971e+06	2.66189e+07	6.64873e+06	1.21492e+07	1.33409e+07	5.28735e+07	5.33439e+06	4.65865e+06
N-(2R-Hydroxyhexacosanoyl)-2S-amino-1,3S,4R-octadecanetriol	0.706526	306074	438329	296531	211303	112237	350067	72075.8	101347	38830.5	181971	205608	648306	81691.3	621880	0	191062	442499	485103	254466	224803	0	0	0	532959	0	174861	0	46314.8	0	23920	0	0	0	101820	82984.9	81146.1	0	266701	0	0	349282	66742.8	0	160810	0	0	438234	181096
Formiminoglutamic acid	0.706428	5.12179e+06	2.32673e+06	4.24365e+06	5.12637e+06	499815	3.17968e+06	9.15838e+06	4.62688e+06	2.00806e+07	691147	1.1559e+06	1.65183e+06	4.9062e+06	597165	2.93596e+06	1.98777e+06	8.23943e+06	958164	8.06918e+06	6.89605e+06	6.86159e+06	631237	775813	7.8434e+06	7.73097e+06	1.60347e+06	1.97885e+07	5.04377e+06	1.46459e+07	1.97613e+06	3.83561e+06	1.76773e+07	5.29108e+06	6.78418e+06	1.35091e+06	1.96514e+07	1.59198e+07	2.57808e+06	1.47959e+07	3.30611e+07	6.21408e+06	9.82853e+06	3.27946e+07	1.08837e+07	4.00473e+07	5.65236e+06	3.02002e+06	2.03118e+06
(2R)-1-O-beta-D-Galactopyranosylglycerol	0.706203	616981	58049.7	137646	396611	0	420648	9.33534e+06	305052	1.84629e+06	14544.2	180713	97794.3	196887	149857	55545.7	53752.3	165856	0	138911	167454	3.63237e+06	26182.7	5.75611e+06	313290	925143	126878	5.91911e+06	177198	1.39011e+06	41376.1	807740	247456	187744	387261	69479.4	2.27792e+06	4.2822e+06	365051	1.41095e+07	2.74053e+06	627221	326600	1.39782e+06	2.80349e+06	756606	750927	230372	125515
N2-Fructopyranosylarginine	0.704927	2.60615e+06	834840	2.30911e+06	1.2613e+06	0	4.57695e+06	1.61359e+07	0	1.56747e+07	0	961880	98827.1	534050	12594.8	117897	48572.5	1.37096e+06	56796.3	447762	2.82085e+06	6.18627e+06	39326.2	7.60019e+07	5.56492e+06	6.25214e+06	215261	7.36694e+06	0	53993.2	31500.1	1.03845e+06	1.22211e+06	2.72232e+06	0	266797	8.15482e+06	764910	920481	9.10275e+06	1.28119e+06	1.38463e+06	3.26813e+06	3.24262e+06	2.38585e+06	5.69963e+06	0	1.00851e+06	154636
DG(22:5(7Z,10Z,13Z,16Z,19Z)/16:0/0:0)	0.704823	201629	32209	181871	181828	237918	242241	197290	129741	171923	203650	214089	230516	237534	188304	240068	181148	225703	180344	220653	164766	168086	222837	144068	195357	180565	189183	59557.8	224608	237195	96134.7	148692	224937	184279	230326	209336	228243	228076	197670	175433	148636	237290	205081	139956	179182	193997	168388	147579	212230
3-Hydroxyisovalerylcarnitine	0.704694	5.5734e+07	2.33219e+07	5.55897e+07	1.05498e+08	1.48536e+06	6.90692e+07	1.53797e+08	4.9187e+07	1.74435e+08	1.26597e+07	4.00844e+07	3.92146e+07	1.78053e+08	5.43837e+06	2.25518e+07	1.15673e+07	5.94947e+07	8.73413e+06	3.44826e+07	5.04924e+07	1.91515e+08	6.71891e+06	3.46031e+08	8.52718e+07	1.28941e+08	3.05348e+07	2.55307e+08	1.94753e+07	1.32629e+08	1.19362e+07	4.87338e+07	5.56847e+07	6.585e+07	7.36513e+07	1.93884e+07	1.48224e+08	3.64175e+07	3.28936e+07	1.68272e+08	1.70872e+08	5.17977e+07	7.29131e+07	1.82145e+08	1.16246e+08	8.88103e+07	8.40528e+07	8.54683e+07	1.68723e+07
Diethylcarbamazine N-oxide	0.704459	2.03151e+06	1.09956e+06	0	673272	0	3.09898e+06	5.3284e+06	1.71662e+06	5.97361e+06	183258	413838	356540	560260	370903	0	25159.9	0	0	2.3205e+06	2.02362e+06	8.37765e+06	0	4.19997e+06	3.90533e+06	1.2508e+06	1.52541e+06	5.48588e+06	426324	2.10809e+06	0	2.00194e+06	742295	1.8439e+06	896218	200698	2.57033e+06	1.89926e+06	1.89257e+06	8.94946e+06	1.07494e+07	2.86619e+06	1.1863e+06	8.68182e+06	1.55797e+07	4.54177e+06	687585	1.34538e+06	65902
AICA-riboside	0.703244	1.57347e+06	915614	769710	1.96896e+06	349203	799743	1.15635e+07	122897	5.56059e+06	208508	271163	430913	452650	737435	206947	444490	455429	26461.2	782357	1.09711e+06	6.94793e+06	0	6.4461e+07	2.16022e+06	2.87623e+06	323971	3.15293e+07	406113	3.37602e+06	941460	526489	2.87212e+06	666337	1.62661e+06	433952	1.50782e+06	1.12325e+06	417278	1.01363e+07	1.94327e+07	1.31739e+06	1.16351e+06	6.25516e+06	1.46345e+07	2.31226e+06	3.46431e+06	450186	219950
(E)-Monocrotophos	0.702549	6.89867e+06	1.54919e+06	3.43932e+06	7.83364e+06	71745.9	3.22354e+06	5.57262e+07	3.56469e+06	4.56879e+07	0	1.97245e+06	1.86917e+06	1.95586e+06	310782	900886	2.00841e+06	3.7759e+06	0	6.25317e+06	3.95625e+06	4.5432e+07	71143.7	1.56245e+08	9.29387e+06	1.57834e+07	1.29139e+06	1.42534e+08	2.39785e+06	3.09705e+07	1.08617e+06	1.66887e+06	1.04358e+07	3.18677e+06	6.84118e+06	1.23948e+06	2.07429e+07	8.3494e+06	2.73559e+06	5.08944e+07	6.79548e+07	5.6191e+06	8.15696e+06	4.33096e+07	7.41699e+07	2.40621e+07	1.70599e+07	2.1932e+06	1.07591e+06
Ethyl N-ethylanthranilate	0.702411	1.87016e+06	0	8.3211e+06	2.76474e+06	0	0	5.17433e+06	0	0	0	0	0	1.68563e+06	0	0	0	0	0	0	0	1.97646e+06	0	1.46938e+07	4.02535e+06	9.18497e+06	1.86786e+06	4.4202e+06	0	814402	0	0	0	0	2.79584e+06	0	2.75252e+06	2.13024e+06	0	504243	2.20907e+06	0	0	3.31417e+06	1.69205e+06	2.43136e+06	0	0	0
2-[(5-Methylsulfinyl)-4-penten-2-ynylidene]-1,6-dioxaspiro[4.4]non-3-ene	0.701319	130604	0	39272.1	165085	270562	37202.7	2.0547e+06	479860	1.90445e+06	0	0	34029.1	0	0	0	35919.6	48101.2	0	65369.7	0	2.25028e+06	117842	5.93953e+06	136160	1.02531e+06	0	2.18818e+06	33383.5	1.02704e+06	31528.3	203431	94878	28960.2	124700	20945.6	881844	190684	0	2.76704e+06	1.85014e+06	326208	196638	1.88425e+06	3.54212e+06	771641	868866	21957.4	0
Nicotinuric acid	0.700588	1.03546e+06	0	322017	86035.7	441731	859705	1.76022e+06	513645	237437	150177	231796	99547.9	184525	257655	0	189439	3.55527e+06	23001.9	875135	71603.2	0	385433	0	78065.2	2.86741e+06	170962	2.42253e+07	6.30229e+06	3.07577e+06	89206.7	4.80715e+07	54348.3	621423	103061	98143.3	2.74576e+06	6.02863e+06	0	0	0	1.38309e+06	0	0	0	1.90941e+06	2.4848e+06	0	0
Isopropylpyrazine	0.700573	1.86193e+07	1.69918e+07	1.67563e+07	1.84645e+07	1.3478e+07	1.41297e+07	1.47813e+07	7.6649e+06	1.58879e+07	2.10321e+07	1.67631e+07	1.56244e+07	1.52205e+07	1.62028e+07	1.89249e+07	1.75365e+07	1.47869e+07	1.45346e+07	1.54943e+07	1.40687e+07	1.36859e+07	1.41787e+07	1.59325e+07	1.41782e+07	1.7523e+07	1.5663e+07	1.30024e+07	1.66842e+07	1.65708e+07	1.79483e+07	2.68457e+07	1.38193e+07	1.72489e+07	1.51151e+07	1.52533e+07	1.21075e+07	1.60708e+07	2.41424e+07	1.18361e+07	1.27014e+07	1.75954e+07	1.30172e+07	1.45766e+07	1.36386e+07	1.81015e+07	1.32944e+07	1.56788e+07	1.77722e+07
[truncated: 54 more columns]
