# Supplementary material for: Metabolomic investigation of urinary extracellular vesicles for early detection and screening of lung cancer
Source: J Nanobiotechnology. 2023 May 16;21:153. doi: 10.1186/s12951-023-01908-0 (PMC10186743; doi:10.1186/s12951-023-01908-0)
Supplement: Supplementary file 3 — Supplementary Material 3 [file 12951_2023_1908_MOESM3_ESM.xlsx]

## Sheet: Lung cancer vs Healthy control
Table S2: Differential metabolites between lung cancer and controls.
ID	Metabolites	MS2 score	Mean Lung Cancer	Mean Healthy Control	VIP	P-value	Q-value	Fold Change	Log_Fold Change
657	Todatriol glucoside	0.728547	1.4346e-05	9.60437e-07	1.67036	0.139489	0.496179	14.9369	3.90081	up-regulated
697	Nicotinuric acid	0.700588	5.71673e-05	1.29111e-05	1.20847	0.122122	0.480481	4.42775	2.14657	up-regulated
56	Dehydroepiandrosterone sulfate	0.998684	0.00272427	0.000824457	1.7207	0.000476679	0.0393514	3.30432	1.72436	up-regulated
317	5-(3-Pyridyl)-2-hydroxytetrahydrofuran	0.939781	0.000234318	7.5255e-05	1.42051	0.275143	0.579796	3.11365	1.63861	up-regulated
559	Malic acid	0.797486	1.21555e-05	4.04341e-06	1.78999	0.00597862	0.139261	3.00626	1.58797	up-regulated
508	L,L-Cyclo(leucylprolyl)	0.836507	0.000144597	4.9103e-05	1.27747	0.0428769	0.335341	2.94477	1.55815	up-regulated
596	L-Gulonolactone	0.772548	0.00048515	0.000173921	1.09978	0.118286	0.476554	2.78949	1.48	up-regulated
127	Sedoheptulose	0.993554	6.72422e-06	2.62935e-06	1.27443	0.027189	0.28673	2.55736	1.35466	up-regulated
49	xi-Linalool 3-[rhamnosyl-(1->6)-glucoside]	0.999077	0.000187024	7.36196e-05	3.09696	8.15429e-06	0.0036186	2.54042	1.34507	up-regulated
43	Citronellyl beta-sophoroside	0.999262	0.000357442	0.000147959	2.64635	0.00179264	0.0771376	2.41582	1.27251	up-regulated
454	Androsterone sulfate	0.871418	0.00437756	0.00191799	1.8679	0.00012401	0.0137579	2.28236	1.19053	up-regulated
645	5,7-Dimethoxyisoflavone	0.736587	2.08634e-05	9.18332e-06	1.62915	0.00197678	0.079748	2.27188	1.18388	up-regulated
38	3-Methyladenine	0.999472	6.07654e-05	2.79253e-05	2.29839	6.30234e-05	0.00932256	2.176	1.12168	up-regulated
414	n-Butyl acetate	0.892901	0.00148814	0.000724222	3.20122	0.00347454	0.101079	2.05482	1.03901	up-regulated
313	N-Acetylasparagine	0.94027	2.08061e-05	1.01588e-05	1.76392	0.134387	0.491889	2.04809	1.03428	up-regulated
563	(2S,4R,5S)-Muscarine	0.796274	8.71389e-05	4.52268e-05	1.15557	0.0140231	0.223966	1.92671	0.946138	up-regulated
290	Dihydrouracil	0.949887	7.18334e-05	3.77095e-05	1.67213	0.0662569	0.3957	1.90492	0.929727	up-regulated
64	1,2-Benzisothiazol-3(2H)-one	0.998191	0.0254206	0.0133603	1.86039	0.000964276	0.0592515	1.9027	0.928051	up-regulated
52	Foeniculoside VII	0.998957	0.000114818	6.23332e-05	2.55683	0.003185	0.0979358	1.84201	0.881282	up-regulated
116	Betaine aldehyde	0.99465	0.000398276	0.000219171	2.33248	1.80653e-05	0.00400838	1.81719	0.861713	up-regulated
183	L-Norleucine	0.979263	0.000330775	0.000185785	1.28402	0.0141609	0.224955	1.78041	0.832212	up-regulated
623	Proline betaine	0.753216	0.000231046	0.000131833	2.04056	0.0305947	0.296584	1.75257	0.809471	up-regulated
171	D-Proline	0.983581	0.000708036	0.000407083	1.04694	0.139623	0.496288	1.73929	0.798499	up-regulated
18	Kiwiionoside	0.999972	0.000721946	0.000418789	2.39618	0.00544042	0.130734	1.72389	0.785668	up-regulated
90	Guanine	0.997031	0.000145964	8.62792e-05	2.35305	0.000636786	0.0470974	1.69177	0.758531	up-regulated
349	Hexanoylglycine	0.926706	0.000138129	8.38038e-05	1.09617	0.00400141	0.106006	1.64825	0.720933	up-regulated
158	Oleic acid	0.986031	0.00453734	0.00275876	1.04558	0.0295852	0.293833	1.64471	0.717829	up-regulated
395	N-Carbamoyl-2-amino-2-(4-hydroxyphenyl)acetic acid	0.905216	0.000358986	0.000219116	1.60113	0.0982198	0.452499	1.63834	0.712232	up-regulated
457	N-Hydroxy-1-aminonaphthalene	0.868472	3.60754e-05	2.20787e-05	1.95784	0.0154331	0.233613	1.63395	0.70836	up-regulated
15	(1S,2R,4R)-p-Menth-8-ene-2,10-diol 2-glucoside	0.999988	0.00210748	0.00131603	2.51663	0.0258187	0.282258	1.60139	0.679322	up-regulated
307	L-Glutamic acid	0.942716	0.00019212	0.000120022	1.44888	0.00849998	0.173116	1.6007	0.678706	up-regulated
486	Cholesterol sulfate	0.848608	0.0013245	0.000828952	1.074	0.168898	0.516855	1.5978	0.676091	up-regulated
17	7,8-Dihydro-3b,6a-dihydroxy-alpha-ionol 9-glucoside	0.999973	0.00423216	0.00267936	2.54187	0.0324893	0.301407	1.57954	0.659506	up-regulated
316	Aminoacetone	0.939899	0.000584564	0.000372155	1.94761	0.0232577	0.272958	1.57075	0.651457	up-regulated
517	3-Aminocaproic acid	0.830443	0.000220357	0.000141571	1.22807	0.0123377	0.210939	1.55651	0.638311	up-regulated
549	Racemethionine	0.802605	8.31756e-05	5.34901e-05	1.35484	0.0281741	0.289754	1.55497	0.636888	up-regulated
647	alpha-Methylstyrene	0.735862	0.000537099	0.000358841	1.26059	0.0317519	0.29958	1.49676	0.581845	up-regulated
522	Perillic acid	0.825636	0.000545709	0.000367499	1.161	0.084467	0.43159	1.48492	0.57039	up-regulated
253	Prolylglycine	0.963584	0.00012376	8.4126e-05	1.0905	0.03955	0.324606	1.47113	0.556922	up-regulated
665	5-Nitro-2-propoxyaniline	0.723992	5.98262e-05	4.0873e-05	2.12864	0.00177881	0.0769274	1.46371	0.549631	up-regulated
322	6Z-8-Hydroxygeraniol 8-O-glucoside	0.938006	0.00183104	0.00125226	2.02029	0.0943905	0.447102	1.46219	0.548128	up-regulated
480	Taurine	0.85239	0.00385322	0.00264887	1.2873	0.1326	0.490326	1.45467	0.540688	up-regulated
278	1-Methylguanosine	0.954445	0.00160084	0.00111539	1.65974	0.00397419	0.105773	1.43524	0.521288	up-regulated
88	1-Methyladenosine	0.997119	0.000162603	0.000113823	1.57753	0.0555798	0.368448	1.42856	0.51456	up-regulated
72	Hypoxanthine	0.997807	0.000132953	9.31963e-05	1.36239	0.181227	0.526616	1.42659	0.512574	up-regulated
619	Asparaginyl-Proline	0.75973	2.68201e-05	1.8869e-05	1.30671	0.621302	0.73534	1.42138	0.507293	up-regulated
538	Estrone glucuronide	0.810695	0.000842316	0.00059366	1.853	0.130311	0.488279	1.41885	0.504725	up-regulated
339	Inosine	0.930821	5.87405e-05	4.22921e-05	1.80932	0.138623	0.495468	1.38892	0.473966	up-regulated
143	3-Methylguanine	0.990004	0.00375977	0.0027175	1.63841	0.00408914	0.106743	1.38354	0.468367	up-regulated
170	3-O-Methylniveusin A	0.983654	2.1083e-05	1.53581e-05	1.40209	0.367371	0.621623	1.37276	0.457083	up-regulated
693	AICA-riboside	0.703244	4.48514e-05	3.27988e-05	1.00005	0.231004	0.558982	1.36747	0.45151	up-regulated
474	SM(d18:1/16:0)	0.854682	0.00033437	0.000245626	1.27542	0.335492	0.600859	1.3613	0.444981	up-regulated
123	Deoxyguanosine	0.99396	0.000503461	0.00037361	2.62375	0.0201989	0.259885	1.34756	0.430348	up-regulated
478	2-Isopropyl-3,5-dimethoxy-6-methylpyrazine	0.853044	2.45831e-05	1.82842e-05	1.89508	0.0402534	0.326963	1.3445	0.427066	up-regulated
115	3,4-DHPEA-EA	0.99502	3.0607e-06	2.27885e-06	1.28176	0.577338	0.720813	1.34309	0.425557	up-regulated
180	1-Amino-propan-2-ol	0.98148	0.00013026	9.71484e-05	2.0819	0.0946485	0.447475	1.34084	0.423136	up-regulated
37	Adenine	0.999477	0.000460542	0.000351815	2.23964	0.0539952	0.36488	1.30905	0.388517	up-regulated
211	7-Methylguanosine	0.973862	0.000475675	0.000364425	1.84602	0.039577	0.324698	1.30527	0.384354	up-regulated
303	3-[(Cyanophenylmethyl)amino]-3-oxopropanoic acid	0.944911	0.000111946	8.62728e-05	2.18853	0.223261	0.554678	1.29759	0.37583	up-regulated
282	Acetylglycine	0.952763	0.000203053	0.000156711	2.61679	0.0319531	0.300085	1.29572	0.373752	up-regulated
214	Rhamnose	0.973324	3.93272e-05	3.04012e-05	1.3695	0.0236356	0.274416	1.29361	0.371397	up-regulated
364	Ricinine	0.921944	0.000301333	0.000233542	1.52411	0.149061	0.503609	1.29027	0.367675	up-regulated
413	gamma-Carboxyglutamic acid	0.893058	8.3751e-05	6.5095e-05	1.24264	0.142198	0.49836	1.2866	0.363559	up-regulated
608	Azaspiracid 4	0.766677	2.84452e-05	2.22499e-05	1.33856	0.511692	0.695888	1.27844	0.354388	up-regulated
40	gamma-Aminobutyric acid	0.999458	0.000107291	8.45146e-05	1.12794	0.0331571	0.303009	1.2695	0.344255	up-regulated
166	N-Acetylhistidine	0.984566	0.00135492	0.0010717	1.13186	0.101316	0.456652	1.26427	0.338302	up-regulated
129	N-Ethylglycine	0.993061	0.00243758	0.00192806	1.3839	0.166861	0.51561	1.26426	0.338295	up-regulated
430	Formylanthranilic acid	0.884654	0.00126517	0.00100329	1.30744	0.163175	0.513297	1.26103	0.334601	up-regulated
269	5-Aminopentanamide	0.957354	3.59696e-05	2.85654e-05	1.94789	0.0482178	0.35061	1.2592	0.332508	up-regulated
66	Cytosine	0.998143	0.000920542	0.0007329	1.4553	0.128119	0.486265	1.25603	0.328866	up-regulated
219	2-Acetylpyrazine	0.971571	0.000148285	0.00011808	1.72503	0.137826	0.494807	1.2558	0.328602	up-regulated
345	Valyl-Lysine	0.928611	0.000391294	0.000312547	1.14624	0.231098	0.559034	1.25195	0.324179	up-regulated
638	Oleamide	0.743955	0.000118268	9.46273e-05	1.61062	0.690519	0.75538	1.24983	0.321728	up-regulated
223	4-Acetylimidazo[4,5-c]pyridine	0.970444	0.000154583	0.000124209	1.88736	0.226501	0.556507	1.24454	0.315616	up-regulated
529	Neopterin	0.819209	1.22742e-05	9.94395e-06	1.02008	0.47109	0.678114	1.23434	0.303737	up-regulated
672	1-nitrosonaphthalene	0.718462	0.000145963	0.000118285	1.75842	0.267841	0.576732	1.234	0.303338	up-regulated
191	N-Acetylputrescine	0.978282	0.000864214	0.00070213	1.43129	0.158721	0.510387	1.23085	0.299652	up-regulated
510	Fexofenadine	0.835165	7.03909e-05	5.72118e-05	1.12237	0.533221	0.704539	1.23036	0.299076	up-regulated
270	Pyrimidine	0.957347	0.000170426	0.000138562	2.20284	0.103238	0.459139	1.22997	0.298621	up-regulated
102	Hydroxypyruvic acid	0.996031	0.000286131	0.000233006	1.60012	0.319503	0.595919	1.228	0.296311	up-regulated
296	Mesalazine	0.946239	0.00108352	0.000886767	1.78031	0.151591	0.505449	1.22188	0.2891	up-regulated
291	1H-Indole-2,3-dione	0.949618	0.000194852	0.000160923	1.63571	0.116174	0.47431	1.21084	0.276007	up-regulated
533	2,2,4,4,6,6-Hexamethyl-1,3,5-trithiane	0.814949	0.000719524	0.000596885	1.20551	0.359955	0.616815	1.20546	0.269589	up-regulated
16	p-Cresol	0.999974	0.0120902	0.0155965	1.19759	0.224244	0.555237	0.775182	-0.367392	down-regulated
71	2-Hydroxypyridine	0.997929	0.000419762	0.000547934	1.06656	0.201051	0.540948	0.766082	-0.384429	down-regulated
13	Piperidine	0.999993	0.00152009	0.00205967	1.23986	0.329131	0.598941	0.738026	-0.438257	down-regulated
302	Fertaric acid	0.944996	6.14195e-06	8.34704e-06	1.32174	0.477074	0.680863	0.735824	-0.442568	down-regulated
431	Mesylate	0.8845	0.00896711	0.0132565	1.10105	0.114171	0.472125	0.67643	-0.563987	down-regulated
347	1-Methoxy-1H-indole-3-acetonitrile	0.928177	0.00011221	0.000168659	1.34966	0.0776577	0.419453	0.665305	-0.587911	down-regulated
124	Hippuric acid	0.993928	0.000776839	0.00125198	1.41826	0.482555	0.683341	0.620486	-0.68853	down-regulated
553	4-Nitrophenol	0.799321	6.73782e-05	0.000122143	1.54477	0.0881109	0.437562	0.551633	-0.85822	down-regulated
306	Acetylhydrazine	0.942797	6.23131e-05	0.000114029	1.30381	0.0151425	0.231708	0.546466	-0.871797	down-regulated
29	Pyrrolidine	0.999616	0.000906661	0.0017066	1.66345	0.0825637	0.428332	0.531266	-0.912493	down-regulated
524	Aminoadipic acid	0.824268	0.000936505	0.00202748	1.03356	0.0587949	0.377233	0.461906	-1.11433	down-regulated
626	N-Lactoyl ethanolamine	0.750785	0.00121768	0.00281217	1.22845	0.0878038	0.437072	0.433004	-1.20755	down-regulated
629	5-HEPE	0.749343	1.13747e-05	2.89292e-05	1.55198	0.0606623	0.382108	0.393191	-1.3467	down-regulated
490	2-(Methylamino)benzoic acid	0.845565	6.6379e-05	0.000169357	1.12591	0.112698	0.470484	0.391947	-1.35127	down-regulated
315	Hydroxycotinine	0.939911	0.00150833	0.00425983	1.31189	0.289887	0.5856	0.354084	-1.49784	down-regulated
378	Salicyluric acid	0.913988	0.00229041	0.00678567	1.2848	0.193311	0.535613	0.337537	-1.56688	down-regulated
264	Valerylglycine	0.959268	0.00306044	0.0105919	1.31379	0.104434	0.460655	0.288941	-1.79115	down-regulated
674	(E,E)-Piperlonguminine	0.716094	3.29147e-05	0.000139758	1.78539	0.0221732	0.268594	0.235513	-2.08612	down-regulated
178	Fluoxetine glucuronide	0.982502	2.33258e-06	1.55441e-05	2.02211	0.0314743	0.298876	0.150062	-2.73637	down-regulated
262	Nicotine	0.959832	0.000437445	0.00320782	1.83884	0.0816003	0.426644	0.136368	-2.87442	down-regulated
500	Nicotine-1'-N-oxide	0.8416	0.000126213	0.000951429	1.44149	0.231714	0.559366	0.132656	-2.91424	down-regulated
396	Nicotine glucuronide	0.904641	3.86364e-06	5.71331e-05	1.65451	0.234535	0.560872	0.0676253	-3.88629	down-regulated
