# Supplementary material for: Metabolomic investigation of urinary extracellular vesicles for early detection and screening of lung cancer
Source: J Nanobiotechnology. 2023 May 16;21:153. doi: 10.1186/s12951-023-01908-0 (PMC10186743; doi:10.1186/s12951-023-01908-0)
Supplement: Supplementary file 4 — Supplementary Material 4 [file 12951_2023_1908_MOESM4_ESM.xlsx]

## Sheet: AUC list
Table S3: AUC values of differential metabolites of lung cancer.
Metabolites	AUC
(E,E)-Piperlonguminine	0.764935
1-Methoxy-1H-indole-3-acetonitrile	0.672078
2-(Methylamino)benzoic acid	0.594805
2-Hydroxypyridine	0.651299
4-Nitrophenol	0.661688
5-HEPE	0.681169
Acetylhydrazine	0.776623
Aminoadipic acid	0.630519
Fertaric acid	0.640909
Fluoxetine glucuronide	0.772727
Hippuric acid	0.592857
Hydroxycotinine	0.619481
Mesylate	0.64026
N-Lactoyl ethanolamine	0.672727
Nicotine	0.678571
Nicotine glucuronide	0.664286
Nicotine-1'-N-oxide	0.628571
p-Cresol	0.561039
Piperidine	0.607792
Pyrrolidine	0.611039
Salicyluric acid	0.588961
Valerylglycine	0.553896
(1S,2R,4R)-p-Menth-8-ene-2,10-diol 2-glucoside	0.678571
(2S,4R,5S)-Muscarine	0.584416
1-Amino-propan-2-ol	0.609091
1-Methyladenosine	0.665584
1-Methylguanosine	0.628571
1-nitrosonaphthalene	0.588961
1,2-Benzisothiazol-3(2H)-one	0.686364
1H-Indole-2,3-dione	0.574675
2-Acetylpyrazine	0.602597
2-Isopropyl-3,5-dimethoxy-6-methylpyrazine	0.593506
2,2,4,4,6,6-Hexamethyl-1,3,5-trithiane	0.555844
3-[(Cyanophenylmethyl)amino]-3-oxopropanoic acid	0.655844
3-Aminocaproic acid	0.587013
3-Methyladenine	0.721429
3-Methylguanine	0.638312
3-O-Methylniveusin A	0.580519
3,4-DHPEA-EA	0.661688
4-Acetylimidazo[4,5-c]pyridine	0.672078
5-(3-Pyridyl)-2-hydroxytetrahydrofuran	0.577922
5-Aminopentanamide	0.675974
5-Nitro-2-propoxyaniline	0.688312
5,7-Dimethoxyisoflavone	0.692208
6Z-8-Hydroxygeraniol 8-O-glucoside	0.651299
7-Methylguanosine	0.654545
7,8-Dihydro-3b,6a-dihydroxy-alpha-ionol 9-glucoside	0.694156
Acetylglycine	0.670779
Adenine	0.662987
AICA-riboside	0.612987
alpha-Methylstyrene	0.61039
Aminoacetone	0.625974
Androsterone sulfate	0.657792
Asparaginyl-Proline	0.647403
Azaspiracid 4	0.462987
Betaine aldehyde	0.750649
Cholesterol sulfate	0.541558
Citronellyl beta-sophoroside	0.724026
Cytosine	0.642857
D-Proline	0.561039
Dehydroepiandrosterone sulfate	0.613636
Deoxyguanosine	0.663636
Dihydrouracil	0.551299
Estrone glucuronide	0.611039
Fexofenadine	0.524675
Foeniculoside VII	0.680519
Formylanthranilic acid	0.565584
gamma-Aminobutyric acid	0.607792
gamma-Carboxyglutamic acid	0.592857
Guanine	0.700649
Hexanoylglycine	0.644805
Hydroxypyruvic acid	0.580519
Hypoxanthine	0.640909
Inosine	0.649351
Kiwiionoside	0.685065
L-Glutamic acid	0.644805
L-Gulonolactone	0.638961
L-Norleucine	0.657792
L,L-Cyclo(leucylprolyl)	0.436364
Malic acid	0.664935
Mesalazine	0.643506
N-Acetylasparagine	0.627922
N-Acetylhistidine	0.618831
N-Acetylputrescine	0.603896
n-Butyl acetate	0.768182
N-Carbamoyl-2-amino-2-(4-hydroxyphenyl)acetic acid	0.611688
N-Ethylglycine	0.632468
N-Hydroxy-1-aminonaphthalene	0.592857
Neopterin	0.577922
Nicotinuric acid	0.584416
Oleamide	0.574675
Oleic acid	0.596104
Perillic acid	0.667532
Proline betaine	0.622727
Prolylglycine	0.614935
Pyrimidine	0.638312
Racemethionine	0.437662
Rhamnose	0.611039
Ricinine	0.60974
Sedoheptulose	0.576623
SM(d181160)	0.561688
Taurine	0.557792
Todatriol glucoside	0.68961
Valyl-Lysine	0.624026
xi-Linalool 3-[rhamnosyl-(1-6)-glucoside]	0.77987
