# Supplementary material for: Metabolomic investigation of urinary extracellular vesicles for early detection and screening of lung cancer
Source: J Nanobiotechnology. 2023 May 16;21:153. doi: 10.1186/s12951-023-01908-0 (PMC10186743; doi:10.1186/s12951-023-01908-0)
Supplement: Supplementary file 5 — Supplementary Material 5 [file 12951_2023_1908_MOESM5_ESM.xlsx]

## Sheet: early lung cancer vs healthy co
Table S4: Differential metabolites between early lung cancer and controls.
ID	Metabolites	MS2 score	Mean Early Lung Cancer	Mean Healthy Control	VIP	P-value	Q-value	Fold Change	Log_Fold Change
697	Nicotinuric acid	0.700588	9.77955e-05	1.29112e-05	1.4195	0.230084	0.516087	7.57444	2.92114	up-regulated
657	Todatriol glucoside	0.728547	5.73391e-06	9.60438e-07	1.61052	0.0279916	0.474761	5.9701	2.57775	up-regulated
149	Fumaric acid	0.987569	0.00422772	0.000887564	1.38276	0.299729	0.517537	4.76329	2.25196	up-regulated
596	L-Gulonolactone	0.772548	0.000758952	0.000173925	1.30978	0.228011	0.516031	4.36367	2.12554	up-regulated
313	N-Acetylasparagine	0.94027	3.2471e-05	1.0159e-05	1.59339	0.209827	0.515487	3.19629	1.6764	up-regulated
56	Dehydroepiandrosterone sulfate	0.998684	0.00262674	0.000824475	1.34446	0.0244959	0.468663	3.18595	1.67172	up-regulated
43	Citronellyl beta-sophoroside	0.999262	0.000452473	0.000147959	2.09513	0.0356653	0.48426	3.05809	1.61263	up-regulated
49	xi-Linalool 3-[rhamnosyl-(1->6)-glucoside]	0.999077	0.000213168	7.362e-05	2.68648	0.00158948	0.18882	2.89552	1.53382	up-regulated
559	Malic acid	0.797486	1.06229e-05	4.04358e-06	1.08624	0.112022	0.509612	2.6271	1.39347	up-regulated
64	1,2-Benzisothiazol-3(2H)-one	0.998191	0.0341429	0.0133603	2.29654	7.82443e-05	0.0278848	2.55554	1.35363	up-regulated
645	5,7-Dimethoxyisoflavone	0.736587	2.33564e-05	9.18353e-06	1.537	0.0808222	0.504846	2.54329	1.34669	up-regulated
293	Lauroyl diethanolamide	0.948099	0.000519142	0.000216973	1.12276	0.106942	0.509021	2.39265	1.25861	up-regulated
414	n-Butyl acetate	0.892901	0.00159082	0.000724227	2.82625	0.00461813	0.324862	2.19658	1.13526	up-regulated
18	Kiwiionoside	0.999972	0.000870225	0.000418791	2.50777	0.00417869	0.312438	2.07795	1.05516	up-regulated
52	Foeniculoside VII	0.998957	0.000128847	6.23335e-05	2.22008	0.0153677	0.441683	2.06706	1.04758	up-regulated
158	Oleic acid	0.986031	0.00556219	0.00275877	1.44579	0.0234045	0.466427	2.01618	1.01163	up-regulated
457	N-Hydroxy-1-aminonaphthalene	0.868472	4.42938e-05	2.2079e-05	2.03206	0.0508499	0.495049	2.00615	1.00443	up-regulated
454	Androsterone sulfate	0.871418	0.00376731	0.00191804	1.68093	0.0278223	0.474498	1.96415	0.973902	up-regulated
623	Proline betaine	0.753216	0.000257634	0.000131834	1.56023	0.114314	0.509862	1.95423	0.966597	up-regulated
647	alpha-Methylstyrene	0.735862	0.000700924	0.000358843	2.48746	0.0013648	0.179967	1.95329	0.965903	up-regulated
38	3-Methyladenine	0.999472	5.45398e-05	2.79258e-05	2.20983	0.00805873	0.387402	1.95302	0.96571	up-regulated
542	Canavaninosuccinate	0.806327	2.45223e-05	1.28253e-05	1.12802	0.0224715	0.464361	1.91202	0.935101	up-regulated
549	Racemethionine	0.802605	9.89381e-05	5.34909e-05	1.10131	0.0793269	0.504527	1.84962	0.887232	up-regulated
17	7,8-Dihydro-3b,6a-dihydroxy-alpha-ionol 9-glucoside	0.999973	0.00488413	0.00267938	2.4551	0.0160047	0.444415	1.82286	0.866205	up-regulated
116	Betaine aldehyde	0.99465	0.000399369	0.000219176	2.4399	0.00660858	0.366614	1.82214	0.865632	up-regulated
170	3-O-Methylniveusin A	0.983654	2.73387e-05	1.53582e-05	1.71924	0.251888	0.516627	1.78008	0.831939	up-regulated
15	(1S,2R,4R)-p-Menth-8-ene-2,10-diol 2-glucoside	0.999988	0.00232827	0.00131604	2.40596	0.0155146	0.44233	1.76915	0.823053	up-regulated
322	6Z-8-Hydroxygeraniol 8-O-glucoside	0.938006	0.00218799	0.00125226	2.30079	0.0248905	0.469429	1.74723	0.805067	up-regulated
563	(2S,4R,5S)-Muscarine	0.796274	7.89108e-05	4.52275e-05	1.15909	0.11623	0.510063	1.74475	0.803023	up-regulated
90	Guanine	0.997031	0.000143667	8.62804e-05	2.43447	0.0282098	0.475096	1.66512	0.735626	up-regulated
92	Tridodecylamine	0.996815	9.59567e-05	5.88688e-05	2.05388	0.0431497	0.490469	1.63001	0.70488	up-regulated
7	Glycolic acid	1	0.00306936	0.00191692	1.27953	0.215912	0.515679	1.6012	0.679151	up-regulated
115	3,4-DHPEA-EA	0.99502	3.59187e-06	2.27889e-06	1.54433	0.639377	0.553824	1.57615	0.656405	up-regulated
349	Hexanoylglycine	0.926706	0.000131218	8.38055e-05	1.30715	0.0854793	0.505771	1.56574	0.646845	up-regulated
533	2,2,4,4,6,6-Hexamethyl-1,3,5-trithiane	0.814949	0.000932621	0.000596889	1.54976	0.0411646	0.489028	1.56247	0.643829	up-regulated
510	Fexofenadine	0.835165	8.90728e-05	5.72126e-05	1.09968	0.262483	0.516857	1.55687	0.638652	up-regulated
180	1-Amino-propan-2-ol	0.98148	0.000148828	9.71499e-05	2.18768	0.11052	0.509442	1.53195	0.615365	up-regulated
395	N-Carbamoyl-2-amino-2-(4-hydroxyphenyl)acetic acid	0.905216	0.000331928	0.000219122	1.68179	0.145506	0.512496	1.51481	0.599138	up-regulated
144	Trimethylamine N-oxide	0.989756	0.000231974	0.00015342	1.47312	0.145221	0.512477	1.51202	0.596473	up-regulated
278	1-Methylguanosine	0.954445	0.00168156	0.00111541	1.7586	0.0314846	0.479612	1.50757	0.592226	up-regulated
601	3-Aminobutanoic acid	0.770481	0.000296889	0.000200752	1.59283	0.0704464	0.502362	1.47888	0.564504	up-regulated
358	(2R,3R)-2,3-Butanediol	0.923441	0.000265804	0.000183043	1.24783	0.141877	0.512248	1.45214	0.538176	up-regulated
532	3alpha-Hydroxyoreadone	0.816038	7.69974e-05	5.33045e-05	1.04928	0.077408	0.5041	1.44448	0.530551	up-regulated
354	L-erythro-4-Hydroxyarginine	0.925088	0.000100968	6.9907e-05	1.34718	0.106277	0.508939	1.44432	0.530393	up-regulated
504	Pandamarilactonine A	0.839515	3.94909e-06	2.73445e-06	1.09165	0.240078	0.516347	1.4442	0.530272	up-regulated
10	Pyroglutamic acid	1	0.000227637	0.000157739	1.62637	0.0829378	0.505279	1.44313	0.529199	up-regulated
102	Hydroxypyruvic acid	0.996031	0.00033278	0.000233007	1.4639	0.120098	0.510451	1.42819	0.514193	up-regulated
435	Pyrrole-2-carboxylic acid	0.881472	9.02086e-05	6.31847e-05	1.95207	0.0174239	0.449885	1.4277	0.51369	up-regulated
522	Perillic acid	0.825636	0.000522395	0.000367514	1.35331	0.208954	0.515459	1.42143	0.50734	up-regulated
143	3-Methylguanine	0.990004	0.0038247	0.00271756	1.73141	0.029786	0.477383	1.40741	0.493038	up-regulated
219	2-Acetylpyrazine	0.971571	0.000165295	0.000118081	1.63358	0.070064	0.502257	1.39983	0.485256	up-regulated
290	Dihydrouracil	0.949887	5.24276e-05	3.77099e-05	1.76101	0.0784133	0.504326	1.39029	0.475384	up-regulated
282	Acetylglycine	0.952763	0.000215359	0.000156713	2.20856	0.0234321	0.466485	1.37422	0.458611	up-regulated
316	Aminoacetone	0.939899	0.000506039	0.000372163	1.60007	0.19159	0.51484	1.35972	0.443313	up-regulated
665	5-Nitro-2-propoxyaniline	0.723992	5.54068e-05	4.08738e-05	1.9715	0.0352868	0.483881	1.35556	0.438888	up-regulated
197	Octadecanamide	0.976855	0.00017155	0.000127172	1.83325	0.187641	0.514684	1.34896	0.431845	up-regulated
588	p-Mentha-1,3,5,8-tetraene	0.778118	0.000526398	0.000390809	1.67449	0.140845	0.512175	1.34694	0.42969	up-regulated
129	N-Ethylglycine	0.993061	0.002571	0.0019281	1.3596	0.165648	0.513678	1.33344	0.41515	up-regulated
584	Ricinoleic acid	0.781235	0.000515146	0.000386582	1.06152	0.254966	0.516695	1.33257	0.414207	up-regulated
335	8-Acetylegelolide	0.931514	5.58028e-05	4.19274e-05	1.45837	0.18419	0.514542	1.33094	0.412444	up-regulated
451	N-(5-Methyl-3-oxohexyl)alanine	0.8728	0.000156894	0.000117903	1.20214	0.173711	0.514076	1.3307	0.41219	up-regulated
123	Deoxyguanosine	0.99396	0.000497158	0.000373617	2.36266	0.0611215	0.499441	1.33066	0.412143	up-regulated
78	Heptanoic acid	0.997592	0.000177981	0.000134365	1.42485	0.158364	0.513285	1.32461	0.405571	up-regulated
73	Valeric acid	0.997806	0.000758479	0.000579417	1.28696	0.287638	0.517335	1.30904	0.388508	up-regulated
472	2-Hydroxystearic acid	0.85708	0.000374232	0.00028661	1.22006	0.223707	0.51591	1.30572	0.384844	up-regulated
182	2,5-Dihydro-2,4,5-trimethyloxazole	0.980333	0.00099168	0.000759888	1.29086	0.233962	0.516191	1.30503	0.384088	up-regulated
538	Estrone glucuronide	0.810695	0.000772765	0.000593669	1.59078	0.256307	0.516725	1.30168	0.380372	up-regulated
361	TG(20:4(5Z,8Z,11Z,14Z)/18:0/18:3(9Z,12Z,15Z))	0.923204	5.15527e-06	3.96151e-06	1.35427	0.201036	0.51519	1.30134	0.379999	up-regulated
224	2-Phenylglycine	0.970329	0.000147809	0.000114319	1.19617	0.259922	0.516803	1.29295	0.370669	up-regulated
655	Ethyl pentanoate	0.72931	0.000144072	0.000112046	1.20812	0.280056	0.5172	1.28583	0.362697	up-regulated
631	(2S,4S)-Pinnatanine	0.748655	5.72381e-05	4.46843e-05	1.15638	0.171738	0.513982	1.28094	0.357208	up-regulated
667	1-Isothiocyanato-7-(methylsulfinyl)heptane	0.720626	8.99694e-05	7.04185e-05	1.60964	0.359474	0.521674	1.27764	0.353479	up-regulated
211	7-Methylguanosine	0.973862	0.000465472	0.000364436	1.72312	0.151967	0.512909	1.27724	0.35303	up-regulated
575	D-1-Piperideine-2-carboxylic acid	0.789375	0.000337831	0.000266282	1.14624	0.182495	0.51447	1.2687	0.343347	up-regulated
176	1-Methylhistamine	0.982686	0.00152658	0.00120453	1.77322	0.103701	0.508614	1.26737	0.341841	up-regulated
409	Quinolinic acid	0.895044	0.000197902	0.000156175	1.65368	0.147356	0.512618	1.26718	0.341624	up-regulated
388	Ethyl dodecanoate	0.908485	6.55431e-05	5.17613e-05	1.3152	0.242798	0.516413	1.26626	0.340569	up-regulated
291	1H-Indole-2,3-dione	0.949618	0.000203553	0.000160926	1.39063	0.130864	0.511412	1.26488	0.339006	up-regulated
413	gamma-Carboxyglutamic acid	0.893058	8.20782e-05	6.50955e-05	1.06533	0.19587	0.515003	1.26089	0.334442	up-regulated
357	2,6-Toluenediamine	0.923776	0.000648848	0.000515076	2.05382	0.0950101	0.50739	1.25971	0.333095	up-regulated
39	L-Valine	0.999461	0.0471658	0.0374855	1.48224	0.12593	0.510992	1.25824	0.331409	up-regulated
169	TG(18:1(9Z)/16:0/22:5(7Z,10Z,13Z,16Z,19Z))	0.984084	1.65689e-05	1.32478e-05	1.347	0.275608	0.517117	1.25069	0.322719	up-regulated
489	(R)-Pelletierine	0.846366	0.000452498	0.00036181	1.39115	0.387527	0.525548	1.25065	0.322677	up-regulated
525	4,5-Dimethyloxazole	0.823908	6.35018e-05	5.08932e-05	1.33256	0.322522	0.517877	1.24775	0.319324	up-regulated
187	Acetone cyanohydrin	0.978902	0.000603208	0.000483941	2.11183	0.0223357	0.464048	1.24645	0.317826	up-regulated
11	Sarcosine	1	0.000193773	0.000155522	1.2516	0.20612	0.515365	1.24595	0.31725	up-regulated
166	N-Acetylhistidine	0.984566	0.00133263	0.00107172	2.16982	0.125079	0.510916	1.24345	0.314349	up-regulated
367	4-Oxo-2-nonenal	0.921143	0.00100696	0.000810041	1.39022	0.438125	0.531698	1.24309	0.313936	up-regulated
35	Kanzonol Z	0.999489	1.7031e-05	1.37475e-05	1.32953	0.800945	0.607245	1.23885	0.308998	up-regulated
636	Petroselinic acid	0.7455	0.000188341	0.000153984	1.5256	0.196733	0.515035	1.22312	0.290571	up-regulated
80	Pelargonic acid	0.997553	0.0912661	0.0746638	1.11211	0.369849	0.523045	1.22236	0.28967	up-regulated
245	Gyromitrin	0.965656	0.000311047	0.000254537	1.54933	0.211017	0.515526	1.22201	0.289256	up-regulated
214	Rhamnose	0.973324	3.71356e-05	3.04019e-05	1.57666	0.17548	0.514158	1.22149	0.288641	up-regulated
94	Desglucocheirotoxol	0.99662	7.11367e-05	5.84015e-05	1.24006	0.46428	0.534396	1.21806	0.28459	up-regulated
691	3-Hydroxyisovalerylcarnitine	0.704694	0.0014578	0.00119929	1.08997	0.334327	0.518035	1.21556	0.281616	up-regulated
142	Dopamine quinone	0.990234	0.000202981	0.000167726	1.05321	0.344284	0.519533	1.2102	0.275241	up-regulated
341	FAPy-adenine	0.929592	0.000246054	0.000203584	1.8214	0.0998962	0.508104	1.20861	0.273353	up-regulated
604	N-(2R-Hydroxydocosanoyl)-2S-amino-1,3S,4R-octadecanetriol	0.768838	0.000110366	9.14291e-05	1.39884	0.423619	0.530071	1.20712	0.271569	up-regulated
68	1-Methylnicotinamide	0.998109	0.0149544	0.0124272	1.48037	0.329167	0.517967	1.20336	0.267071	up-regulated
646	Terephthalic acid	0.736152	0.00102363	0.000851045	1.47486	0.347149	0.51995	1.20279	0.266383	up-regulated
206	beta-Sinensal	0.975549	7.37564e-05	6.14072e-05	1.1189	0.30455	0.517613	1.2011	0.264361	up-regulated
471	18-Nor-4(19),8,11,13-abietatetraene	0.858962	5.64219e-06	7.23618e-06	1.01563	0.463369	0.534306	0.779719	-0.358974	down-regulated
147	Theophylline	0.988019	0.00215	0.0028253	1.12236	0.511582	0.538629	0.760982	-0.394065	down-regulated
346	5,6-Dihydro-4-methoxy-2H-pyran-2-one	0.928208	5.0824e-05	6.72403e-05	1.07859	0.1895	0.514758	0.755856	-0.403817	down-regulated
33	Pyrocatechol	0.999544	0.00222642	0.00306334	1.52286	0.174273	0.514102	0.726794	-0.460381	down-regulated
275	2-Hydroxyvaleric acid	0.955775	0.000137693	0.000203185	1.14173	0.488217	0.536632	0.677675	-0.561336	down-regulated
560	O-Methylcorypalline	0.797443	0.000707621	0.0010712	1.9212	0.425207	0.530254	0.660585	-0.598184	down-regulated
306	Acetylhydrazine	0.942797	7.06156e-05	0.000114031	1.14861	0.0584428	0.498438	0.619269	-0.691362	down-regulated
619	Asparaginyl-Proline	0.75973	1.05795e-05	1.88696e-05	1.88942	0.267084	0.516951	0.560661	-0.834799	down-regulated
140	1-Methylhypoxanthine	0.990517	0.00111384	0.00202705	1.02421	0.041773	0.489483	0.549488	-0.86384	down-regulated
553	4-Nitrophenol	0.799321	6.54592e-05	0.000122147	1.21132	0.0779562	0.504224	0.535906	-0.899948	down-regulated
29	Pyrrolidine	0.999616	0.000864325	0.00170663	1.23745	0.0762536	0.503833	0.506452	-0.981502	down-regulated
13	Piperidine	0.999993	0.00104072	0.0020597	1.19899	0.0764084	0.503869	0.505279	-0.984849	down-regulated
302	Fertaric acid	0.944996	4.10216e-06	8.34736e-06	1.78014	0.129557	0.511304	0.491432	-1.02494	down-regulated
311	Oxymorphone	0.940967	3.60939e-06	7.91174e-06	1.00532	0.157643	0.513244	0.456207	-1.13224	down-regulated
556	4-Hydroxyhippuric acid	0.797995	0.000411567	0.00101908	1.29582	0.135829	0.511805	0.40386	-1.30807	down-regulated
319	Diethyl phthalic acid	0.939393	1.47942e-05	3.71647e-05	1.33935	0.101236	0.508288	0.39807	-1.3289	down-regulated
264	Valerylglycine	0.959268	0.00388861	0.010592	1.15623	0.16718	0.513757	0.367125	-1.44565	down-regulated
674	(E,E)-Piperlonguminine	0.716094	4.13469e-05	0.000139763	1.82294	0.0507851	0.495016	0.295835	-1.75714	down-regulated
378	Salicyluric acid	0.913988	0.00197402	0.00678608	1.04299	0.167318	0.513764	0.290893	-1.78144	down-regulated
490	2-(Methylamino)benzoic acid	0.845565	3.49358e-05	0.000169363	1.25081	0.0389651	0.487272	0.206278	-2.27734	down-regulated
262	Nicotine	0.959832	0.000512148	0.00320788	1.07185	0.0900548	0.50659	0.159653	-2.64699	down-regulated
614	Dopamine	0.763197	3.37647e-06	2.26865e-05	1.16342	0.308796	0.517678	0.148832	-2.74825	down-regulated
178	Fluoxetine glucuronide	0.982502	2.14468e-06	1.55447e-05	2.15221	0.0309178	0.478893	0.137968	-2.85759	down-regulated
415	Methyl (R)-9-hydroxy-10-undecene-5,7-diynoate glucoside	0.892208	2.97602e-06	5.37664e-05	1.29492	0.290833	0.51739	0.0553508	-4.17525	down-regulated
